# Supplementary material for: Origami-inspired soft fluidic actuation for minimally invasive large-area electrocorticography
Source: Nat Commun. 2024 Jul 26;15:6290. doi: 10.1038/s41467-024-50597-2 (PMC11282215; doi:10.1038/s41467-024-50597-2)
Supplement: Supplementary file 4 — Source Data [file 41467_2024_50597_MOESM4_ESM.xlsx]

## Sheet: Figure 2E
Time	Pressure (kPa)
0	0
0.25	0
0.5	0
0.75	0
1	0
1.25	0
1.5	0
1.75	0
2	0
2.25	0
2.5	0
2.75	0
3	0
3.25	0
3.5	0
3.75	0
4	0
4.25	0
4.5	0
4.75	0
5	0
5.25	0.10851
5.5	0.32552
5.75	0.65104
6	0.86806
6.25	1.19358
6.5	1.73611
6.75	2.38715
7	3.03819
7.25	3.58073
7.5	3.79774
7.75	4.12326
8	4.44878
8.25	4.88281
8.5	5.20833
8.75	5.75087
9	6.40191
9.25	7.05295
9.5	7.48698
9.75	7.8125
10	8.24653
10.25	8.57205
10.5	9.00608
10.75	9.3316
11	9.76563
11.25	10.1997
11.5	10.6337
11.75	11.0677
12	11.5017
12.25	12.0443
12.5	12.5868
12.75	12.9123
13	13.3463
13.25	13.7804
13.5	13.9974
13.75	14.3229
14	14.5399
14.25	14.7569
14.5	14.974
14.75	15.191
15	15.2995
15.25	15.2995
15.5	15.2995
15.75	15.408
16	15.7569
16.25	15.974
16.5	16.408
16.75	16.408
17	16.408
17.25	16.5165
17.5	16.5165
17.75	16.408
18	16.5165
18.25	16.5165
18.5	16.5165
18.75	16.5165
19	16.5165
19.25	16.5165
19.5	16.408
19.75	16.5165
20	16.408
20.25	16.408
20.5	16.408
20.75	16.408
21	16.408
21.25	16.408
21.5	16.408
21.75	16.408
22	16.2995
22.25	16.408
22.5	16.2995
22.75	16.408
23	16.2995
23.25	16.408
23.5	16.2995
23.75	16.408
24	16.408
24.25	16.408
24.5	16.408
24.75	16.408
25	16.2995
25.25	16.2995
25.5	16.2995
25.75	16.2995
26	16.408
26.25	16.2995
26.5	16.2995
26.75	16.2995
27	16.2995
27.25	16.191
27.5	16.191
27.75	16.2995
28	16.191
28.25	16.2995
28.5	16.191
28.75	16.191
29	16.191
29.25	16.191
29.5	15.974
29.75	15.7569
30	15.408
30.25	15.191
30.5	14.7569
30.75	14.3229
31	13.7804
31.25	13.3463
31.5	12.5868
31.75	11.7188
32	11.0677
32.25	10.1997
32.5	9.4401
32.75	8.57205
33	7.92101
33.25	7.05295
33.5	6.40191
33.75	5.85938
34	5.42535
34.25	4.99132
34.5	4.6658
34.75	4.23177
35	3.90625
35.25	3.47222
35.5	3.1467
35.75	2.82118
36	2.49566
36.25	2.17014
36.5	1.95313
36.75	1.6276
37	1.5191
37.25	1.30208
37.5	1.19358
37.75	1.08507
38	0.86806
38.25	0.75955
38.5	0.75955
38.75	0.54253
39	0.54253
39.25	0.43403
39.5	0.32552
39.75	0.10851
40	0.10851
40.25	0.10851
40.5	0.10851
40.75	0.10851
41	0.10851
41.25	0.10851
41.5	0.10851
41.75	0.10851
42	0.10851
42.25	0.10851
42.5	0.10851
42.75	0.10851
43	0.10851
43.25	0.10851
43.5	0.10851
43.75	0.10851
44	0.10851
44.25	0.10851
44.5	0.10851
44.75	0.10851
45	0.10851
45.25	0.10851
45.5	0.10851
45.75
46
46.25
46.5
46.75
47
47.25
47.5
47.75
48
48.25
48.5
48.75
49
49.25
49.5
49.75
50
50.25
50.5
50.75
51
51.25
51.5
51.75
52
52.25
52.5
52.75
53
53.25
53.5
53.75
54
54.25
54.5
54.75
55
55.25
55.5
55.75
56
56.25
56.5
56.75
57
57.25
57.5
57.75
58
58.25
58.5
58.75
59
59.25

## Sheet: Figure 2A
Time	Air, Device 1	Air, Device 2	Air, Device 3	Water, Device 1	Water, Device 2	Water, Device 3
0	0.43403	0	0.21701	1.41059	0	0
0.25	0.32552	0	0.10851	1.30208	0	0
0.5	0.43403	0	0.10851	1.5191	0.10851	0.10851
0.75	0.32552	0	0.10851	1.30208	0.10851	0.10851
1	0.43403	0	0.21701	1.41059	0.32552	0.21701
1.25	0.32552	0	0.21701	1.30208	0.43403	0.10851
1.5	0.32552	0	0.21701	1.41059	0.54253	0.43403
1.75	0.43403	0	0.21701	1.5191	0.54253	0.54253
2	0.43403	0	0.21701	1.5191	0.54253	0.54253
2.25	0.43403	0	0.21701	1.5191	0.65104	0.65104
2.5	0.43403	0	0.21701	1.6276	0.86806	0.75955
2.75	0.43403	0	0.21701	2.06163	0.86806	0.97656
3	0.43403	0	0.21701	2.17014	0.97656	0.86806
3.25	0.43403	0	0.21701	2.38715	0.86806	1.08507
3.5	0.43403	0	0.21701	2.60417	0.97656	1.19358
3.75	0.43403	0	0.21701	2.82118	0.86806	1.30208
4	0.43403	0	0.21701	2.92969	0.97656	1.41059
4.25	0.54253	0	0.10851	3.1467	0.86806	1.41059
4.5	0.43403	0	0.10851	3.25521	0.97656	1.6276
4.75	0.43403	0	0	3.58073	0.97656	1.73611
5	0.43403	0	0	3.79774	0.97656	1.73611
5.25	0.43403	0	0	4.01476	1.30208	1.95313
5.5	0.43403	0	0	4.12326	1.30208	2.06163
5.75	0.43403	0	0	4.34028	1.30208	2.17014
6	0.54253	0	0.10851	4.55729	1.30208	2.17014
6.25	0.65104	0	0	4.77431	1.41059	2.38715
6.5	0.65104	0	0.10851	4.88281	1.41059	2.49566
6.75	0.65104	0	0.10851	4.99132	1.6276	2.49566
7	0.75955	0	0.10851	4.99132	1.6276	2.82118
7.25	0.75955	0	0.10851	4.99132	1.84462	2.82118
7.5	0.75955	0	0.10851	5.09983	1.95313	2.92969
7.75	0.86806	0	0.10851	5.20833	2.17014	3.03819
8	0.86806	0	0.10851	5.31684	2.06163	3.1467
8.25	0.75955	0	0	5.20833	2.38715	3.25521
8.5	0.97656	0	0.10851	5.31684	2.49566	3.36372
8.75	0.97656	0	0.10851	5.31684	2.60417	3.36372
9	1.08507	0	0.10851	5.53385	2.71267	3.47222
9.25	1.08507	0	0.10851	5.75087	2.92969	3.58073
9.5	1.19358	0	0.10851	5.75087	3.03819	3.79774
9.75	1.08507	0	0.10851	5.64236	3.03819	3.90625
10	1.30208	0	0.10851	5.75087	3.25521	3.90625
10.25	1.30208	0	0.10851	5.75087	3.36372	4.12326
10.5	1.30208	0	0.21701	5.85938	3.47222	4.23177
10.75	1.41059	0	0.10851	5.85938	3.47222	4.23177
11	1.30208	0	0.21701	5.75087	3.68924	4.34028
11.25	1.30208	0	0.10851	5.75087	3.68924	4.44878
11.5	1.5191	0	0.32552	5.75087	3.79774	4.55729
11.75	1.5191	0	0.21701	5.75087	3.90625	4.6658
12	1.6276	0	0.10851	5.75087	4.12326	4.77431
12.25	1.6276	0	0.32552	5.75087	4.12326	4.88281
12.5	1.6276	0	0.32552	5.85938	4.12326	4.99132
12.75	1.6276	0	0.32552	5.85938	4.34028	5.09983
13	1.6276	0	0.32552	5.96788	4.34028	5.20833
13.25	1.73611	0	0.43403	5.96788	4.55729	5.42535
13.5	1.84462	0	0.43403	6.07639	4.55729	5.42535
13.75	1.84462	0.21701	0.43403	6.1849	4.77431	5.53385
14	1.73611	0.21701	0.54253	6.51042	4.77431	5.64236
14.25	1.95313	0.21701	0.65104	6.61892	4.88281	5.75087
14.5	1.84462	0.21701	0.65104	6.83594	5.09983	5.85938
14.75	1.95313	0.32552	0.65104	7.05295	5.09983	5.96788
15	1.95313	0.21701	0.75955	7.26997	5.31684	6.1849
15.25	2.17014	0.43403	0.65104	7.48698	5.42535	6.1849
15.5	2.06163	0.43403	0.65104	7.70399	5.53385	6.2934
15.75	2.17014	0.43403	0.65104	8.02951	5.64236	6.2934
16	2.27865	0.65104	0.86806	8.13802	5.75087	6.51042
16.25	2.17014	0.65104	0.86806	8.24653	5.85938	6.61892
16.5	2.27865	0.65104	0.86806	8.57205	5.75087	6.72743
16.75	2.27865	0.75955	0.97656	8.78906	6.07639	6.94444
17	2.27865	0.75955	0.97656	9.00608	6.07639	6.94444
17.25	2.38715	0.75955	0.97656	9.11458	6.1849	7.05295
17.5	2.38715	0.86806	1.08507	9.3316	6.2934	7.26997
17.75	2.49566	0.86806	1.08507	9.65712	6.40191	7.37847
18	2.49566	0.97656	1.08507	9.76563	6.51042	7.37847
18.25	2.60417	1.08507	1.30208	10.0912	6.61892	7.59549
18.5	2.60417	1.08507	1.19358	10.3082	6.61892	7.70399
18.75	2.60417	1.08507	1.19358	10.5252	6.83594	7.8125
19	2.71267	1.19358	1.41059	10.6337	6.83594	7.92101
19.25	2.71267	1.19358	1.30208	10.8507	7.05295	7.92101
19.5	2.71267	1.19358	1.41059	11.0677	7.05295	8.02951
19.75	2.82118	1.30208	1.41059	11.2847	7.26997	8.24653
20	2.82118	1.41059	1.41059	11.5017	7.26997	8.24653
20.25	2.92969	1.5191	1.5191	11.6102	7.37847	8.46354
20.5	2.92969	1.5191	1.5191	11.8273	7.48698	8.35503
20.75	2.92969	1.5191	1.5191	12.2613	7.70399	8.68056
21	3.03819	1.6276	1.5191	12.2613	7.70399	8.78906
21.25	3.03819	1.5191	1.6276	12.4783	7.8125	8.89757
21.5	3.1467	1.6276	1.6276	12.8038	7.92101	9.00608
21.75	3.03819	1.73611	1.73611	12.9123	7.92101	9.11458
22	3.25521	1.84462	1.73611	13.2378	8.13802	9.22309
22.25	3.25521	1.95313	1.84462	13.3463	8.13802	9.3316
22.5	3.25521	2.06163	1.84462	13.5634	8.35503	9.4401
22.75	3.25521	2.06163	1.84462	13.6719	8.35503	9.54861
23	3.25521	1.95313	1.95313	13.9974	8.57205	9.65712
23.25	3.47222	2.06163	1.95313	14.2144	8.57205	9.76563
23.5	3.36372	2.06163	2.06163	14.4314	8.68056	9.87413
23.75	3.58073	2.06163	2.06163	14.6484	8.78906	9.87413
24	3.58073	2.27865	2.17014	14.7569	8.89757	9.98264
24.25	3.58073	2.17014	2.06163	14.974	9.00608	10.1997
24.5	3.58073	2.49566	2.17014	15.191	9.22309	10.4167
24.75	3.68924	2.27865	2.17014	15.408	9.22309	10.3082
25	3.68924	2.60417	2.27865	15.625	9.22309	10.5252
25.25	3.79774	2.49566	2.17014	15.9505	9.4401	10.6337
25.5	3.79774	2.49566	2.38715	16.059	9.54861	10.7422
25.75	3.79774	2.60417	2.17014	16.276	9.65712	10.8507
26	3.90625	2.60417	2.27865	16.4931	9.65712	10.8507
26.25	3.90625	2.60417	2.38715	16.6016	9.76563	11.0677
26.5	4.01476	2.71267	2.27865	16.8186	9.87413	11.2847
26.75	4.01476	2.71267	2.38715	17.1441	9.98264	11.3932
27	4.12326	2.71267	2.27865	17.2526	9.98264	11.3932
27.25	4.01476	2.82118	2.38715	17.3611	10.1997	11.5017
27.5	4.23177	2.92969	2.27865	17.6866	10.1997	11.6102
27.75	4.12326	2.92969	2.38715	17.7951	10.4167	11.8273
28	4.12326	2.92969	2.38715	18.0121	10.5252	11.9358
28.25	4.23177	3.1467	2.38715	18.2292	10.6337	12.0443
28.5	4.34028	3.1467	2.38715	18.4462	10.7422	12.1528
28.75	4.34028	3.03819	2.49566	18.6632	10.8507	12.2613
29	4.34028	3.1467	2.49566	18.8802	10.9592	12.3698
29.25	4.44878	3.1467	2.49566	19.0972	10.9592	12.3698
29.5	4.55729	3.1467	2.38715	19.2057	11.1762	12.5868
29.75	4.55729	3.25521	2.49566	19.3142	11.1762	12.5868
30	4.55729	3.36372	2.49566	19.6398	11.2847	12.6953
30.25	4.55729	3.25521	2.49566	19.7483	11.3932	12.8038
30.5	4.6658	3.25521	2.60417	19.9653	11.5017	13.0208
30.75	4.6658	3.36372	2.60417	20.1823	11.6102	13.0208
31	4.77431	3.36372	2.60417	20.3993	11.6102	13.2378
31.25	4.77431	3.47222	2.71267	20.6163	11.8273	13.3463
31.5	4.77431	3.58073	2.71267	20.7248	11.8273	13.4549
31.75	4.77431	3.47222	2.71267	21.0504	11.9358	13.5634
32	4.88281	3.58073	2.71267	21.2674	12.0443	13.5634
32.25	4.99132	3.68924	2.71267	21.3759	12.1528	13.7804
32.5	4.99132	3.68924	2.71267	21.5929	12.2613	13.8889
32.75	4.99132	3.79774	2.92969	21.8099	12.3698	14.1059
33	4.99132	3.68924	2.82118	22.0269	12.3698	14.1059
33.25	5.09983	3.79774	2.92969	22.2439	12.5868	14.2144
33.5	5.20833	3.79774	2.92969	22.3524	12.4783	14.3229
33.75	5.20833	3.90625	3.03819	22.6779	12.5868	14.5399
34	5.20833	3.90625	2.92969	22.6779	12.6953	14.4314
34.25	5.31684	3.79774	3.1467	23.0035	12.8038	14.6484
34.5	5.31684	3.90625	3.03819	23.2205	12.9123	14.7569
34.75	5.42535	3.90625	3.1467	23.4375	12.9123	14.8654
35	5.42535	3.79774	3.25521	23.546	13.0208	14.8654
35.25	5.42535	3.90625	3.1467	23.8715	13.2378	14.974
35.5	5.53385	4.01476	3.25521	23.98	13.2378	15.191
35.75	5.53385	4.01476	3.25521	24.1971	13.3463	15.2995
36	5.64236	4.01476	3.36372	24.4141	13.4549	15.5165
36.25	5.64236	4.01476	3.36372	24.6311	13.4549	15.408
36.5	5.75087	4.12326	3.36372	24.8481	13.6719	15.625
36.75	5.75087	4.12326	3.36372	24.9566	13.6719	15.7335
37	5.85938	4.12326	3.36372	25.1736	13.7804	15.842
37.25	5.85938	4.12326	3.47222	25.3906	13.8889	15.9505
37.5	5.85938	4.12326	3.58073	25.6076	13.9974	16.059
37.75	5.96788	4.12326	3.47222	25.8246	14.1059	16.1675
38	5.96788	4.12326	3.47222	26.0417	14.1059	16.276
38.25	5.96788	4.23177	3.58073	26.1502	14.2144	16.3846
38.5	6.07639	4.44878	3.68924	26.3672	14.3229	16.4931
38.75	6.07639	4.44878	3.68924	26.5842	14.3229	16.6016
39	6.07639	4.34028	3.68924	26.9097	14.5399	16.7101
39.25	6.07639	4.34028	3.68924	27.0182	14.2144	16.8186
39.5	6.1849	4.44878	3.68924	27.2352	14.5399	16.9271
39.75	6.2934	4.44878	3.79774	27.4523	14.6484	17.0356
40	6.40191	4.34028	3.90625	27.5608	14.7569	17.1441
40.25	6.40191	4.55729	3.90625	27.7778	14.7569	17.2526
40.5	6.40191	4.55729	3.90625	27.9948	14.7569	17.2526
40.75	6.40191	4.44878	4.01476	28.2118	14.974	17.4696
41	6.51042	4.55729	4.01476	28.4288	15.191	17.4696
41.25	6.61892	4.55729	4.12326	28.6458	15.191	17.7951
41.5	6.61892	4.6658	4.01476	28.8629	15.2995	17.6866
41.75	6.61892	4.6658	4.12326	29.0799	15.2995	17.7951
42	6.72743	4.6658	4.12326	29.2969	15.408	17.9036
42.25	6.72743	4.77431	4.23177	29.5139	15.5165	18.0121
42.5	6.83594	4.77431	4.23177	29.7309	15.625	18.2292
42.75	6.83594	4.88281	4.23177	29.9479	15.7335	18.2292
43	6.83594	4.88281	4.34028	30.1649	15.842	18.3377
43.25	6.94444	4.88281	4.44878	30.4904	15.9505	18.4462
43.5	6.94444	4.99132	4.44878	30.599	15.9505	18.6632
43.75	6.94444	4.99132	4.44878	30.816	16.059	18.7717
44	7.05295	4.99132	4.44878	31.033	16.1675	18.7717
44.25	7.05295	5.09983	4.44878	31.25	16.276	18.9887
44.5	7.16146	5.09983	4.44878	31.467	16.3846	19.2057
44.75	7.16146	5.20833	4.6658	31.5755	16.4931	18.9887
45	7.16146	5.20833	4.55729	31.901	16.6016	19.3142
45.25	7.26997	5.20833	4.55729	32.1181	16.7101	19.4227
45.5	7.26997	5.31684	4.55729	32.4436	16.8186	19.4227
45.75	7.37847	5.31684	4.6658	32.5521	16.8186	19.5312
46	7.48698	5.31684	4.77431	32.7691	16.9271	19.6398
46.25	7.37847	5.42535	4.6658	32.9861	17.0356	19.7483
46.5	7.48698	5.42535	4.77431	33.2031	17.1441	19.8568
46.75	7.48698	5.53385	4.77431	33.4201	17.1441	19.9653
47	7.59549	5.64236	4.77431	33.6371	17.3611	20.0738
47.25	7.59549	5.64236	4.99132	33.8542	17.3611	20.2908
47.5	7.70399	5.53385	4.88281	34.0712	17.5781	20.2908
47.75	7.8125	5.75087	4.99132	34.2882	17.5781	20.3993
48	7.8125	5.75087	4.99132	34.5052	17.6866	20.5078
48.25	7.8125	5.75087	5.09983	34.6137	17.7951	20.6163
48.5	7.92101	5.85938	5.09983	34.9392	17.9036	20.7248
48.75	7.92101	5.85938	5.09983	35.1562	18.1207	20.8333
49	8.02951	5.85938	5.09983	35.3733	18.1207	20.9418
49.25	7.92101	5.96788	5.20833	35.5903	18.2292	21.0504
49.5	8.02951	5.85938	5.31684	35.8073	18.3377	21.2674
49.75	8.02951	5.96788	5.31684	36.0243	18.4462	21.2674
50	8.13802	5.96788	5.42535	36.2413	18.5547	21.3759
50.25	8.24653	5.96788	5.42535	36.4583	18.6632	21.4844
50.5	8.24653	6.07639	5.42535	36.6754	18.6632	21.7014
50.75	8.24653	6.07639	5.31684	36.8924	18.7717	21.7014
51	8.35503	6.1849	5.53385	37.1094	18.8802	21.9184
51.25	8.35503	6.07639	5.53385	37.4349	18.9887	22.0269
51.5	8.46354	6.2934	5.64236	37.5434	19.0972	22.0269
51.75	8.46354	6.1849	5.53385	37.7604	19.2057	22.2439
52	8.57205	6.1849	5.75087	38.0859	19.2057	22.3524
52.25	8.68056	6.2934	5.64236	38.1944	19.4227	22.4609
52.5	8.57205	6.40191	5.75087	38.52	19.5312	22.4609
52.75	8.68056	6.40191	5.85938	38.8455	19.6398	22.5694
53	8.68056	6.40191	5.75087	39.0625	19.6398	22.7865
53.25	8.68056	6.40191	5.85938	39.2795	19.8568	22.895
53.5	8.78906	6.51042	5.85938	39.4965	19.9653	23.0035
53.75	8.78906	6.51042	5.96788	39.7135	19.9653	23.112
54	8.89757	6.51042	5.96788	40.0391	20.1823	23.2205
54.25	8.89757	6.61892	5.96788	40.2561	20.1823	23.329
54.5	9.00608	6.61892	6.07639	40.5816	20.3993	23.4375
54.75	9.00608	6.61892	6.07639	40.7986	20.5078	23.546
55	9.11458	6.72743	6.07639	41.0156	20.6163	23.6545
55.25	9.22309	6.83594	6.07639	41.2326	20.7248	23.763
55.5	9.22309	6.72743	6.2934	41.5582	20.8333	23.8715
55.75	9.11458	6.83594	6.2934	41.7752	20.9418	23.98
56	9.22309	6.83594	6.2934	42.1007	21.0504	24.0885
56.25	9.3316	6.94444	6.2934	42.3177	21.2674	24.3056
56.5	9.4401	6.94444	6.40191	42.6432	21.3759	24.3056
56.75	9.54861	6.94444	6.40191	42.8602	21.3759	24.4141
57	9.54861	7.16146	6.40191	43.1858	21.4844	24.5226
57.25	9.54861	7.16146	6.51042	43.5113	21.7014	24.6311
57.5	9.65712	7.05295	6.51042	43.7283	21.7014	24.7396
57.75	9.54861	7.26997	6.51042	44.0538	21.9184	24.9566
58	9.65712	7.26997	6.61892	44.3793	22.0269	25.0651
58.25	9.76563	7.37847	6.61892	44.5964	22.2439	25.1736
58.5	9.76563	7.37847	6.72743	44.9219	22.2439	25.2821
58.75	9.87413	7.37847	6.72743	45.2474	22.3524	25.4991
59	9.87413	7.48698	6.83594	45.5729	22.4609	25.4991
59.25	9.76563	7.48698	6.72743	45.7899	22.6779	25.6076
59.5	9.65712	7.59549	6.83594	46.1155	22.7865	25.8246
59.75	9.65712	7.59549	6.94444	46.3325	22.895	25.8246
60	9.54861	7.59549	6.94444	46.7665	23.0035	25.9332
60.25	9.4401	7.70399	6.94444	46.9835	23.112	26.0417
60.5	9.54861	7.8125	7.16146	47.309	23.2205	26.2587
60.75	9.4401	7.8125	7.05295	47.6345	23.329	26.3672
61	9.4401	7.92101	7.16146	47.9601	23.546	26.4757
61.25	9.4401	7.8125	7.26997	48.1771	23.6545	26.5842
61.5	9.4401	8.02951	7.16146	48.6111	23.763	26.6927
61.75	9.54861	8.02951	7.37847	48.8281	23.8715	26.9097
62	9.4401	8.02951	7.26997	49.1536	24.0885	26.9097
62.25	9.54861	8.02951	7.37847	49.4792	24.1971	27.0182
62.5	9.54861	8.13802	7.37847	49.8047	24.3056	27.2352
62.75	9.54861	8.24653	7.37847	50.1302	24.5226	27.3438
63	9.65712	8.24653	7.59549	50.4557	24.6311	27.4523
63.25	9.76563	8.24653	7.37847	50.7812	24.7396	27.6693
63.5	9.76563	8.46354	7.59549	51.1068	24.7396	27.6693
63.75	9.76563	8.35503	7.48698	51.4323	24.9566	27.8863
64	9.76563	8.46354	7.59549	51.7578	25.0651	27.8863
64.25	9.87413	8.57205	7.70399	52.1918	25.2821	28.1033
64.5	9.87413	8.57205	7.70399	52.5174	25.3906	28.3203
64.75	9.98264	8.57205	7.8125	52.8429	25.4991	28.3203
65	9.98264	8.57205	7.70399	53.1684	25.6076	28.5373
65.25	10.0912	8.68056	7.92101	53.4939	25.8246	28.6458
65.5	10.0912	8.78906	7.8125	53.928	25.9332	28.7543
65.75	10.0912	8.78906	7.8125	54.2535	26.0417	28.8629
66	10.3082	8.78906	8.02951	54.579	26.2587	29.0799
66.25	10.1997	8.78906	7.92101	54.9045	26.4757	29.0799
66.5	10.4167	8.89757	8.02951	55.23	26.5842	29.2969
66.75	10.3082	9.00608	8.02951	55.6641	26.6927	29.4054
67	10.3082	9.11458	8.13802	55.9896	26.8012	29.6224
67.25	10.4167	9.22309	8.02951	56.3151	26.9097	29.7309
67.5	10.5252	9.00608	8.13802	56.7491	27.1267	29.8394
67.75	10.5252	9.22309	8.24653	57.0746	27.2352	29.9479
68	10.5252	9.3316	8.24653	57.5087	27.4523	30.0564
68.25	10.6337	9.22309	8.24653	57.8342	27.5608	30.2734
68.5	10.6337	9.4401	8.35503	58.2682	27.7778	30.3819
68.75	10.6337	9.4401	8.35503	58.5938	27.8863	30.4904
69	10.7422	9.4401	8.57205	59.0278	27.9948	30.599
69.25	10.7422	9.54861	8.57205	59.2448	28.1033	30.816
69.5	10.9592	9.54861	8.46354	59.6788	28.3203	30.9245
69.75	10.8507	9.65712	8.57205	60.1129	28.5373	31.1415
70	10.9592	9.65712	8.57205	60.5469	28.6458	31.25
70.25	10.9592	9.76563	8.68056	60.8724	28.7543	31.3585
70.5	10.9592	9.76563	8.78906	61.1979	28.8629	31.5755
70.75	11.1762	9.87413	8.68056	61.6319	29.0799	31.684
71	11.1762	9.98264	8.78906	61.9575	29.1884	31.7925
71.25	11.1762	10.0912	8.89757	62.3915	29.4054	32.0095
71.5	11.1762	10.0912	8.89757	62.8255	29.6224	32.2266
71.75	11.1762	10.1997	8.78906	63.2595	29.8394	32.2266
72	11.3932	10.1997	8.89757	63.5851	29.8394	32.4436
72.25	11.2847	10.3082	9.00608	64.0191	30.1649	32.6606
72.5	11.3932	10.3082	9.00608	64.4531	30.1649	32.7691
72.75	11.3932	10.3082	9.11458	64.8872	30.3819	32.8776
73	11.3932	10.4167	9.22309	65.2127	30.4904	33.0946
73.25	11.5017	10.4167	9.3316	65.6467	30.599	33.2031
73.5	11.5017	10.6337	9.22309	66.0807	30.816	33.4201
73.75	11.6102	10.5252	9.3316	66.5148	31.033	33.5286
74	11.6102	10.6337	9.22309	67.0573	31.1415	33.7457
74.25	11.6102	10.7422	9.4401	67.3828	31.25	33.9627
74.5	11.7188	10.7422	9.3316	67.7083	31.467	34.0712
74.75	11.7188	10.8507	9.4401	68.2509	31.5755	34.1797
75	11.8273	10.8507	9.4401	68.6849	31.7925	34.3967
75.25	11.9358	10.9592	9.65712	69.1189	31.901	34.6137
75.5	11.9358	10.9592	9.65712	69.5529	32.1181	34.7222
75.75	12.0443	10.9592	9.76563	69.987	32.2266	34.8307
76	12.0443	11.0677	9.76563	70.421	32.4436	35.0477
76.25	12.0443	11.1762	9.76563	70.855	32.5521	35.2648
76.5	12.1528	11.1762	9.76563	71.3976	32.7691	35.3733
76.75	12.1528	11.2847	9.87413	71.6146	32.8776	35.5903
77	12.2613	11.2847	9.76563	72.1571	32.9861	35.8073
77.25	12.2613	11.3932	9.87413	72.5911	33.3116	35.9158
77.5	12.3698	11.5017	9.87413	73.0252	33.4201	36.0243
77.75	12.3698	11.3932	9.98264	73.4592	33.5286	36.2413
78	12.3698	11.5017	9.98264	73.8932	33.7457	36.4583
78.25	12.3698	11.6102	10.0912	74.2188	33.9627	36.5668
78.5	12.4783	11.7188	10.0912	74.7613	34.0712	36.7839
78.75	12.4783	11.6102	10.1997	75.1953	34.2882	37.0009
79	12.5868	11.7188	10.1997	75.6293	34.3967	37.1094
79.25	12.5868	11.8273	10.3082	76.2804	34.5052	37.4349
79.5	12.6953	11.9358	10.1997	76.6059	34.7222	37.5434
79.75	12.8038	11.9358	10.3082	77.0399	34.8307	37.6519
80	12.8038	11.9358	10.4167	77.5825	34.9392	37.8689
80.25	12.8038	12.1528	10.4167	78.125	35.1562	37.9774
80.5	12.8038	12.0443	10.5252	78.4505	35.3733	38.1944
80.75	12.9123	12.1528	10.5252	79.1016	35.4818	38.303
81	12.9123	12.2613	10.6337	79.5356	35.5903	38.52
81.25	13.0208	12.2613	10.6337	79.8611	35.8073	38.737
81.5	13.0208	12.4783	10.6337	80.4036	35.9158	38.954
81.75	13.1293	12.3698	10.7422	80.8377	36.0243	39.0625
82	13.2378	12.4783	10.8507	81.3802	36.2413	39.388
82.25	13.1293	12.5868	10.7422	81.8142	36.4583	39.388
82.5	13.2378	12.6953	10.9592	82.2483	36.6754	39.7135
82.75	13.3463	12.6953	10.9592	82.6823	36.7839	39.822
83	13.3463	12.6953	10.9592	83.2248	37.0009	40.0391
83.25	13.3463	12.6953	11.0677	83.6589	37.1094	40.2561
83.5	13.4549	12.8038	11.0677	84.2014	37.2179	40.3646
83.75	13.4549	12.9123	11.0677	84.7439	37.4349	40.5816
84	13.5634	13.0208	11.1762	85.2865	37.6519	40.7986
84.25	13.5634	13.0208	11.1762	85.612	37.7604	41.0156
84.5	13.6719	13.1293	11.2847	86.263	37.9774	41.1241
84.75	13.6719	13.1293	11.2847	86.5885	38.1944	41.3411
85	13.7804	13.1293	11.3932	86.9141	38.303	41.5582
85.25	13.7804	13.2378	11.2847	87.4566	38.4115	41.7752
85.5	13.8889	13.3463	11.5017	87.7821	38.737	41.8837
85.75	13.8889	13.3463	11.5017	87.9991	38.737	42.1007
86	13.9974	13.3463	11.5017	88.5417	38.954	42.2092
86.25	13.9974	13.3463	11.5017	88.7587	39.171	42.5347
86.5	14.1059	13.5634	11.6102	89.0842	39.2795	42.6432
86.75	14.1059	13.4549	11.6102	89.3012	39.4965	42.9688
87	14.2144	13.5634	11.7188	89.0842	39.605	43.1858
87.25	14.2144	13.6719	11.8273	89.0842	39.7135	43.2943
87.5	14.2144	13.7804	11.8273	88.9757	40.0391	43.4028
87.75	14.4314	13.7804	11.9358	88.7587	40.1476	43.6198
88	14.2144	13.9974	11.8273	88.6502	40.3646	43.9453
88.25	14.3229	13.9974	11.9358	88.4332	40.4731	44.0538
88.5	14.4314	13.9974	11.9358	88.2161	40.6901	44.2708
88.75	14.4314	13.9974	12.0443	88.1076	40.9071	44.3793
89	14.5399	14.2144	12.0443	87.7821	41.0156	44.5964
89.25	14.5399	14.2144	12.1528	87.5651	41.2326	44.8134
89.5	14.6484	14.2144	12.1528	87.3481	41.4496	45.1389
89.75	14.6484	14.3229	12.3698	87.0226	41.6667	45.2474
90	14.6484	14.3229	12.2613	87.0226	41.7752	45.4644
90.25	14.7569	14.4314	12.2613	86.6971	41.9922	45.6814
90.5	14.8654	14.5399	12.3698	86.3715	42.1007	45.7899
90.75	14.7569	14.5399	12.4783	86.263	42.3177	46.0069
91	14.974	14.6484	12.4783	85.829	42.5347	46.224
91.25	14.974	14.6484	12.4783	85.7205	42.7517	46.441
91.5	14.974	14.7569	12.4783	85.5035	42.8602	46.5495
91.75	15.0825	14.8654	12.5868	85.0694	43.0773	46.875
92	15.0825	14.7569	12.6953	84.8524	43.2943	46.9835
92.25	15.191	14.8654	12.6953	84.6354	43.5113	47.309
92.5	15.191	14.8654	12.8038	84.3099	43.7283	47.4175
92.75	15.2995	15.0825	12.9123	84.2014	43.9453	47.526
93	15.2995	15.0825	12.8038	83.7674	44.0538	47.7431
93.25	15.2995	15.191	12.9123	83.6589	44.2708	47.8516
93.5	15.408	15.2995	13.0208	83.4418	44.3793	48.0686
93.75	15.5165	15.2995	13.0208	83.2248	44.5964	48.1771
94	15.5165	15.408	13.0208	83.0078	44.8134	48.2856
94.25	15.5165	15.408	13.1293	82.6823	44.9219	48.5026
94.5	15.625	15.408	13.1293	82.4653	45.1389	48.6111
94.75	15.7335	15.625	13.2378	82.2483	45.3559	48.7196
95	15.7335	15.625	13.2378	81.9227	45.5729	48.9366
95.25	15.842	15.7335	13.2378	81.8142	45.6814	49.0451
95.5	15.842	15.7335	13.3463	81.4887	45.8984	49.2621
95.75	15.842	15.842	13.4549	81.1632	46.0069	49.4792
96	15.842	15.842	13.4549	80.9462	46.224	49.5877
96.25	15.9505	15.9505	13.4549	80.8377	46.3325	49.8047
96.5	15.9505	16.059	13.4549	80.6207	46.3325	49.9132
96.75	15.9505	16.059	13.6719	80.2951	46.3325	50.1302
97	16.059	16.1675	13.5634	80.1866	46.441	50.2387
97.25	16.059	16.276	13.6719	79.8611	46.5495	50.5642
97.5	16.1675	16.1675	13.6719	79.6441	46.5495	50.6727
97.75	16.1675	16.3846	13.7804	79.4271	46.5495	50.9983
98	16.276	16.3846	13.7804	79.2101	46.7665	51.1068
98.25	16.276	16.3846	13.8889	78.9931	46.875	51.3238
98.5	16.276	16.6016	13.9974	78.6675	46.9835	51.5408
98.75	16.3846	16.6016	13.9974	78.559	47.092	51.7578
99	16.3846	16.7101	13.9974	78.342	47.2005	51.8663
99.25	16.3846	16.8186	14.1059	78.125	47.4175	52.1918
99.5	16.4931	16.8186	14.1059	77.7995	47.526	52.4089
99.75	16.6016	16.9271	14.2144	77.691	47.7431	52.6259
100	16.6016	16.9271	14.2144	77.474	47.8516	52.8429
100.25	16.7101	17.0356	14.2144	77.1484	47.9601	53.0599
100.5	16.7101	17.0356	14.3229	77.0399	48.2856	53.2769
100.75	16.7101	17.1441	14.4314	76.8229	48.2856	53.3854
101	16.8186	17.1441	14.4314		48.5026	53.6024
101.25	16.7101	17.2526	14.4314		48.7196	53.8194
101.5	16.8186	17.2526	14.4314		48.9366	54.0365
101.75	16.8186	17.3611	14.5399		49.0451	54.2535
102	16.9271	17.4696	14.5399		49.2621	54.579
102.25	17.0356	17.5781	14.6484		49.3707	54.796
102.5	17.1441	17.5781	14.6484		49.5877	55.013
102.75	17.0356	17.6866	14.7569		49.8047	55.23
103	17.1441	17.7951	14.8654		50.0217	55.447
103.25	17.2526	17.6866	14.8654		50.2387	55.6641
103.5	17.2526	17.9036	14.974		50.3472	55.8811
103.75	17.2526	17.7951	14.974		50.5642	56.0981
104	17.3611	18.0121	14.974		50.7812	56.3151
104.25	17.3611	18.0121	14.974		50.8898	56.6406
104.5	17.4696	18.1207	15.0825		51.2153	56.8576
104.75	17.5781	18.2292	15.191		51.4323	57.0746
105	17.5781	18.2292	15.191		51.5408	57.2917
105.25	17.5781	18.4462	15.191		51.6493	57.5087
105.5	17.5781	18.4462	15.2995		51.8663	57.8342
105.75	17.6866	18.4462	15.408		52.0833	57.9427
106	17.7951	18.4462	15.408		52.3004	58.1597
106.25	17.7951	18.6632	15.408		52.5174	58.4852
106.5	17.9036	18.6632	15.5165		52.7344	58.8108
106.75	17.9036	18.7717	15.625		52.6259	58.9193
107	18.0121	18.7717	15.625		52.6259	59.2448
107.25	18.0121	18.8802	15.625		52.7344	59.4618
107.5	18.0121	18.8802	15.625		52.7344	59.6788
107.75	18.1207	18.9887	15.842		52.8429	59.8958
108	18.1207	18.9887	15.842		52.8429	60.1129
108.25	18.1207	19.2057	15.9505		52.9514	60.4384
108.5	18.2292	19.3142	15.9505		53.0599	60.5469
108.75	18.3377	19.3142	15.9505		53.1684	60.8724
109	18.3377	19.3142	16.059		53.2769	61.0894
109.25	18.3377	19.4227	16.059		53.4939	61.3064
109.5	18.4462	19.4227	16.1675		53.6024	61.5234
109.75	18.4462	19.5312	16.1675		53.7109	61.849
110	18.5547	19.5312	16.276		53.928	62.1745
110.25	18.5547	19.7483	16.276		54.0365	62.3915
110.5	18.5547	19.7483	16.3846		54.2535	62.6085
110.75	18.6632	19.8568	16.3846		54.4705	62.8255
111	18.6632	19.8568	16.3846		54.6875	63.0425
111.25	18.7717	19.9653	16.4931		54.796	63.2595
111.5	18.7717	20.0738	16.4931		55.013	63.4766
111.75	18.8802	20.0738	16.4931		55.1215	63.6936
112	18.9887	20.1823	16.6016		55.3385	63.9106
112.25	18.9887	20.2908	16.7101		55.5556	64.1276
112.5	18.9887	20.2908	16.7101		55.7726	64.3446
112.75	19.0972	20.5078	16.7101		55.8811	64.6701
113	19.0972	20.3993	16.8186		56.0981	64.7786
113.25	19.0972	20.5078	16.9271		56.3151	64.9957
113.5	19.3142	20.5078	17.0356		56.5321	65.2127
113.75	19.3142	20.6163	17.0356		56.6406	65.4297
114	19.3142	20.7248	17.0356		56.8576	65.6467
114.25	19.4227	20.6163	17.1441		57.0746	65.8637
114.5	19.4227	20.8333	17.1441		57.2917	65.9722
114.75	19.4227	20.9418	17.1441		57.5087	66.1892
115	19.5312	20.9418	17.2526		57.6172	66.4062
115.25	19.6398	21.0504	17.3611		57.9427	66.6233
115.5	19.7483	21.0504	17.3611		58.0512	66.8403
115.75	19.6398	21.1589	17.4696		58.2682	67.0573
116	19.7483	21.2674	17.4696		58.4852	67.1658
116.25	19.7483	21.3759	17.5781		58.7023	67.3828
116.5	19.8568	21.4844	17.4696		58.8108	67.5998
116.75	19.8568	21.3759	17.5781		59.0278	67.7083
117	19.9653	21.4844	17.5781		59.2448	67.9253
117.25	19.9653	21.5929	17.4696		59.5703	68.1424
117.5	20.0738	21.5929	17.4696		59.6788	68.3594
117.75	20.0738	21.8099	17.5781		59.7873	68.5764
118	20.0738	21.8099	17.5781		60.1129	68.6849
118.25	20.1823	21.9184	17.6866		60.3299	68.9019
118.5	20.1823	21.9184	17.6866		60.5469	69.1189
118.75	20.2908	22.0269	17.6866		60.7639	69.3359
119	20.3993	22.1354	17.7951		60.8724	69.4444
119.25	20.3993	22.1354	17.9036		61.0894	69.6615
119.5	20.3993	22.2439	18.0121		61.3064	69.77
119.75	20.5078	22.2439	17.9036		61.6319	69.987
120	20.5078	22.3524	18.0121		61.7405	70.204
120.25	20.6163	22.3524	18.0121		61.9575	70.3125
120.5	20.6163	22.4609	18.1207		62.1745	70.5295
120.75	20.7248	22.5694	18.1207		62.3915	70.7465
121	20.8333	22.6779	18.2292		62.6085	70.9635
121.25	20.8333	22.6779	18.2292		62.717	71.0721
121.5	20.9418	22.7865	18.3377		63.0425	71.3976
121.75	20.9418	22.895	18.4462		63.151	71.5061
122	21.0504	23.0035	18.4462		63.3681	71.7231
122.25	21.0504	23.0035	18.4462		63.4766	71.8316
122.5	21.1589	23.112	18.5547		63.6936	72.0486
122.75	21.1589	23.112	18.5547		63.9106	72.2656
123	21.2674	23.2205	18.6632		64.0191	72.3741
123.25	21.2674	23.329	18.6632		64.3446	72.5911
123.5	21.3759	23.329	18.6632		64.4531	72.6997
123.75	21.3759	23.4375	18.7717		64.6701	72.9167
124	21.4844	23.546	18.8802		64.8872	73.1337
124.25	21.4844	23.546	18.8802		64.9957	73.2422
124.5	21.5929	23.6545	18.9887		65.2127	73.3507
124.75	21.5929	23.763	18.9887		65.4297	73.6762
125	21.5929	23.8715	19.0972		65.5382	73.7847
125.25	21.7014	23.8715	19.0972		65.7552	74.0017
125.5	21.7014	23.98	19.2057		65.9722	74.2188
125.75	21.8099	24.0885	19.2057		66.1892	74.3273
126	21.9184	23.98	19.3142		66.2977	74.5443
126.25	21.9184	24.1971	19.3142		66.4062	74.6528
126.5	21.9184	24.1971	19.4227		66.5148	74.8698
126.75	22.0269	24.4141	19.4227		66.7318	74.8698
127	22.1354	24.4141	19.5312		66.8403	74.9783
127.25	22.1354	24.5226	19.5312		66.9488	75.0868
127.5	22.2439	24.5226	19.5312		67.0573	75.1953
127.75	22.1354	24.6311	19.6398		67.2743	75.1953
128	22.3524	24.6311	19.7483		67.3828	75.1953
128.25	22.3524	24.7396	19.7483		67.5998	75.4123
128.5	22.4609	24.8481	19.7483		67.7083	75.5208
128.75	22.5694	24.9566	19.8568		67.8168	75.7378
129	22.4609	25.0651	19.8568		68.0339	75.7378
129.25	22.5694	25.0651	20.0738		68.2509	75.9549
129.5	22.5694	25.1736	19.9653		68.2509	76.0634
129.75	22.6779	25.2821	20.0738		68.4679	76.1719
130	22.6779	25.2821	20.0738		68.5764	76.2804
130.25	22.7865	25.3906	20.1823		68.7934	76.3889
130.5	22.7865	25.3906	20.1823		68.9019	76.6059
130.75	22.7865	25.4991	20.2908		69.0104	76.6059
131	22.895	25.6076	20.2908		69.2274	76.8229
131.25	23.0035	25.7161	20.3993		69.3359	76.9314
131.5	23.0035	25.8246	20.5078		69.5529	77.1484
131.75	23.112	25.8246	20.5078		69.6615	77.1484
132	23.112	25.9332	20.5078		69.8785	77.3654
132.25	23.112	25.9332	20.6163		69.987	77.3654
132.5	23.2205	26.0417	20.7248		70.0955	77.474
132.75	23.329	26.1502	20.7248		70.3125	77.691
133	23.2205	26.1502	20.8333		70.5295	77.7995
133.25	23.329	26.3672	20.8333		70.638	77.908
133.5	23.329	26.3672	20.8333		70.638	78.125
133.75	23.4375	26.5842	20.9418		70.855	78.2335
134	23.4375	26.3672	21.0504		70.9635	78.342
134.25	23.546	26.4757	21.0504		71.1806	78.342
134.5	23.546	26.5842	21.1589		71.2891	78.559
134.75	23.6545	26.6927	21.1589		71.5061	78.776
135	23.6545	26.8012	21.1589		71.6146	78.776
135.25	23.6545	26.8012	21.2674		71.7231	78.9931
135.5	23.6545	26.9097	21.2674		71.9401	79.1016
135.75	23.763	27.0182	21.3759		72.0486	79.2101
136	23.8715	27.0182	21.5929		72.2656	79.3186
136.25	23.98	27.1267	21.4844		72.4826	79.4271
136.5	23.98	27.2352	21.5929		72.5911	79.4271
136.75	23.98	27.3438	21.7014		72.8082	79.4271
137	23.98	27.3438	21.7014		72.9167	79.5356
137.25	24.1971	27.3438	21.7014		73.1337	79.5356
137.5	24.1971	27.5608	21.8099		73.3507	79.6441
137.75	24.1971	27.4523	21.8099		73.4592	79.7526
138	24.3056	27.5608	21.9184		73.6762	79.8611
138.25	24.3056	27.6693	21.9184		73.8932	79.8611
138.5	24.3056	27.7778	21.9184		73.8932	80.0781
138.75	24.3056	27.7778	22.0269		74.0017	80.0781
139	24.4141	27.8863	22.1354		73.8932	80.2951
139.25	24.5226	27.9948	22.1354		73.8932	80.2951
139.5	24.6311	27.9948	22.2439		74.0017	80.4036
139.75	24.6311	28.1033	22.3524		74.0017	80.5122
140	24.7396	28.2118	22.3524		74.0017	80.6207
140.25	24.7396	28.2118	22.4609		74.1102	80.7292
140.5	24.7396	28.2118	22.4609		74.0017	80.8377
140.75	24.8481	28.4288	22.4609		74.1102	80.8377
141	24.9566	28.3203	22.5694		74.1102	80.7292
141.25	24.9566	28.5373	22.6779		74.1102	80.7292
141.5	24.9566	28.6458	22.6779		74.2188	80.7292
141.75	25.1736	28.6458	22.7865		74.1102	80.7292
142	25.1736	28.7543	22.7865		74.2188	80.7292
142.25	25.2821	28.8629	22.895		74.2188	80.8377
142.5	25.2821	28.8629	22.895		74.2188	80.8377
142.75	25.2821	28.9714	23.0035		74.3273	80.8377
143	25.2821	28.9714	23.0035		74.2188	80.8377
143.25	25.2821	29.1884	23.112		74.3273	80.8377
143.5	25.3906	29.1884	23.112		74.3273	80.8377
143.75	25.4991	29.2969	23.2205		74.3273	80.9462
144	25.4991	29.1884	23.329		74.3273	80.9462
144.25	25.4991	29.4054	23.329		74.4358	81.0547
144.5	25.6076	29.4054	23.4375		74.4358	81.0547
144.75	25.6076	29.6224	23.4375		74.4358	81.1632
145	25.8246	29.6224	23.4375		74.5443	81.2717
145.25	25.8246	29.7309	23.546		74.5443	81.2717
145.5	25.8246	29.7309	23.6545		74.5443	81.3802
145.75	25.9332	29.8394	23.6545		74.5443	81.4887
146	26.0417	29.9479	23.763		74.5443	81.4887
146.25	26.0417	29.9479	23.763		74.5443	81.5972
146.5	25.9332	30.0564	23.8715		74.6528	81.5972
146.75	26.0417	30.1649	23.8715		74.7613	81.7057
147	26.0417	30.1649	23.98		74.7613	81.8142
147.25	26.0417	30.3819	23.98		74.7613	81.8142
147.5	26.1502	30.3819	24.0885		74.8698	82.0312
147.75	26.1502	30.4904	24.1971		74.8698	82.0312
148	26.2587	30.599	24.1971		74.8698	82.1398
148.25	26.3672	30.599	24.1971		74.8698	82.1398
148.5	26.4757	30.7075	24.3056		74.9783	82.2483
148.75	26.3672	30.7075	24.4141		74.9783	82.3568
149	26.4757	30.816	24.5226		74.9783	82.3568
149.25	26.4757	30.9245	24.4141		75.0868	82.4653
149.5	26.5842	31.033	24.6311		75.0868	82.5738
149.75	26.6927	31.1415	24.5226		75.0868	82.6823
150	26.5842	31.1415	24.7396		75.1953	82.7908
150.25	26.6927	31.25	24.7396		75.1953	82.8993
150.5	26.6927	31.3585	24.8481		75.1953	82.8993
150.75	26.8012	31.3585	24.8481		75.3038	82.8993
151	26.8012	31.467	24.9566		75.3038	83.0078
151.25	26.8012	31.467	24.9566		75.3038	83.1163
151.5	26.9097	31.5755	25.0651		75.3038	83.2248
151.75	27.0182	31.684	25.0651		75.3038	83.2248
152	27.0182	31.684	25.0651		75.4123	83.3333
152.25	27.1267	31.7925	25.2821		75.4123	83.4418
152.5	27.1267	31.7925	25.1736		75.5208	83.5503
152.75	27.1267	32.0095	25.3906		75.5208	83.5503
153	27.2352	31.901	25.3906		75.5208	83.6589
153.25	27.3438	32.0095	25.3906		75.6293	83.6589
153.5	27.3438	32.1181	25.4991		75.6293	83.7674
153.75	27.3438	32.3351	25.6076		75.7378	83.7674
154	27.3438	32.3351	25.6076		75.8464	83.8759
154.25	27.5608	32.3351	25.6076		75.8464	83.9844
154.5	27.6693	32.5521	25.7161		75.8464	84.0929
154.75	27.6693	32.6606	25.8246		75.9549	84.0929
155	27.7778	32.6606	25.8246		76.0634	84.2014
155.25	27.7778	32.6606	25.9332		76.0634	84.3099
155.5	27.7778	32.8776	26.0417		76.0634	84.4184
155.75	27.8863	32.9861	26.0417		76.1719	84.4184
156	27.8863	32.9861	26.1502		76.1719	84.5269
156.25	27.9948	33.0946	26.1502		76.2804	84.5269
156.5	27.9948	33.0946	26.2587		76.2804	84.6354
156.75	28.1033	33.0946	26.2587		76.3889	84.7439
157	28.2118	33.3116	26.4757		76.3889	84.7439
157.25	28.1033	33.3116	26.4757		76.4974	84.8524
157.5	28.2118	33.4201	26.4757		76.4974	84.7439
157.75	28.3203	33.5286	26.5842		76.6059	84.9609
158	28.4288	33.6371	26.5842		76.6059	84.9609
158.25	28.5373	33.6371	26.6927		76.7144	84.9609
158.5	28.5373	33.6371	26.6927		76.7144	84.9609
158.75	28.5373	33.9627	26.8012		76.7144	84.9609
159	28.6458	33.9627	26.9097		76.7144	84.8524
159.25	28.6458	33.9627	26.9097		76.7144	84.8524
159.5	28.7543	34.0712	27.0182		76.7144	84.8524
159.75	28.7543	34.1797	27.0182		76.7144	84.8524
160	28.8629	34.2882	27.1267		76.8229	84.8524
160.25	28.8629	34.2882	27.2352		76.8229	84.8524
160.5	28.9714	34.5052	27.2352		76.8229	84.8524
160.75	29.0799	34.5052	27.3438		76.9314	84.7439
161	29.0799	34.6137	27.3438		76.9314	84.8524
161.25	29.1884	34.6137	27.3438		76.9314	84.8524
161.5	29.1884	34.7222	27.4523		77.0399	84.8524
161.75	29.2969	34.8307	27.5608		77.0399	84.8524
162	29.4054	34.8307	27.5608		77.0399	84.8524
162.25	29.4054	35.0477	27.6693		77.1484	84.9609
162.5	29.4054	35.1562	27.6693		77.1484	85.0694
162.75	29.5139	35.1562	27.7778		77.1484	84.9609
163	29.5139	35.1562	27.8863		77.1484	85.1779
163.25	29.6224	35.2648	27.8863		77.2569	85.1779
163.5	29.7309	35.3733	27.9948		77.1484	85.2865
163.75	29.7309	35.4818	28.1033		77.2569	85.1779
164	29.7309	35.4818	28.1033		77.2569	85.1779
164.25	29.8394	35.6988	28.2118		77.2569	85.395
164.5	29.8394	35.8073	28.2118		77.2569	85.395
164.75	29.9479	35.8073	28.3203		77.3654	85.395
165	30.0564	35.8073	28.3203		77.3654	85.5035
165.25	30.0564	36.0243	28.4288		77.3654	85.5035
165.5	30.1649	36.0243	28.4288		77.474	85.612
165.75	30.1649	36.1328	28.5373		77.474	85.5035
166	30.2734	36.2413	28.5373		77.474	85.7205
166.25	30.3819	36.2413	28.6458		77.474	85.7205
166.5	30.3819	36.3498	28.7543		77.474	85.7205
166.75	30.4904	36.4583	28.7543		77.474	85.9375
167	30.4904	36.5668	28.8629		77.5825	85.829
167.25	30.599	36.6754	28.8629		77.5825	85.9375
167.5	30.599	36.7839	28.9714		77.691	85.9375
167.75	30.599	36.8924	28.9714		77.691	85.9375
168	30.7075	37.0009	29.0799		77.691	85.9375
168.25	30.816	37.0009	29.1884		77.691	85.9375
168.5	30.9245	37.1094	29.2969		77.691	85.9375
168.75	30.9245	37.2179	29.2969		77.7995	85.9375
169	30.9245	37.3264	29.4054		77.7995	85.9375
169.25	31.033	37.3264	29.4054		77.7995	85.9375
169.5	31.1415	37.4349	29.5139		72.0486	85.9375
169.75	31.1415	37.4349	29.5139		67.1658	85.9375
170	31.25	37.6519	29.6224		63.3681	85.9375
170.25	31.3585	37.6519	29.7309		59.8958	85.9375
170.5	31.3585	37.7604	29.7309		56.9661	85.9375
170.75	31.467	37.7604	29.7309		53.928	86.046
171	31.467	37.8689	29.8394		51.4323	86.046
171.25	31.5755	37.7604	29.9479		49.0451	86.046
171.5	31.684	37.3264	30.0564		46.658	85.9375
171.75	31.684	36.8924	30.1649		44.5964	86.046
172	31.7925	36.5668	30.1649		42.5347	86.046
172.25	31.7925	36.1328	30.2734		40.6901	86.1545
172.5	31.901	35.9158	30.2734		38.954	86.1545
172.75	31.901	35.4818	30.2734		37.3264	86.1545
173	32.0095	35.0477	30.3819		35.8073	86.046
173.25	32.1181	34.8307	30.4904		34.3967	86.1545
173.5	32.2266	34.2882	30.4904		32.8776	86.1545
173.75	32.2266	34.0712	30.4904		31.684	86.263
174	32.2266	33.7457	30.7075		30.4904	86.263
174.25	32.3351	33.6371	30.7075		29.4054	86.1545
174.5	32.3351	33.2031	30.816		28.2118	86.263
174.75	32.4436	32.9861	30.816		27.2352	86.263
175	32.5521	32.7691	30.9245		26.0417	86.1545
175.25	32.5521	32.5521	30.9245		25.1736	86.1545
175.5	32.6606	32.2266	31.1415		24.0885	86.046
175.75	32.7691	32.1181	31.1415		23.0035	86.046
176	32.7691	31.901	31.1415		22.0269	85.9375
176.25	32.8776	31.5755	31.25		21.2674	85.9375
176.5	32.8776	31.467	31.3585		20.3993	85.829
176.75	32.9861	31.25	31.467		19.5312	85.9375
177	33.0946	31.1415	31.3585		18.7717	85.829
177.25	33.2031	30.9245	31.467		18.0121	85.7205
177.5	33.2031	30.816	31.5755		17.3611	85.612
177.75	33.3116	30.599	31.5755		16.6016	85.7205
178	33.3116	30.4904	31.684		16.059	85.612
178.25	33.3116	30.1649	31.7925		15.2995	85.612
178.5	33.4201	30.0564	31.7925		14.7569	85.612
178.75	33.4201	29.7309	31.901		14.2144	85.5035
179	33.5286	29.5139	31.901		13.7804	85.5035
179.25	33.6371	29.4054	32.0095		13.3463	85.5035
179.5	33.6371	29.0799	32.1181		12.8038	85.395
179.75	33.7457	28.9714	32.1181		12.2613	85.5035
180	33.8542	28.7543	32.2266		11.8273	85.5035
180.25	33.9627	28.6458	32.2266		11.3932	85.5035
180.5	33.9627	28.4288	32.3351		10.9592	85.5035
180.75	34.0712	28.2118	32.3351		10.5252	85.395
181	34.0712	27.9948	32.4436		10.1997	85.395
181.25	34.0712	27.7778	32.5521		9.76563	85.395
181.5	34.1797	27.5608	32.5521		9.4401	85.395
181.75	34.2882	27.5608	32.6606		9.00608	85.395
182	34.2882	27.3438	32.7691		8.78906	85.395
182.25	34.3967	27.1267	32.7691		8.35503	85.5035
182.5	34.5052	27.1267	32.8776		8.02951	85.2865
182.75	34.6137	26.8012	32.8776		7.70399	85.395
183	34.6137	26.8012	32.9861		7.48698	85.395
183.25	34.6137	26.5842	32.9861		7.26997	85.395
183.5	34.7222	26.5842	33.0946		6.94444	85.2865
183.75	34.8307	26.2587	33.2031		6.61892	85.395
184	34.8307	26.2587	33.2031		6.2934	85.2865
184.25	34.9392	26.0417	33.4201		6.2934	85.2865
184.5	34.9392	25.9332	33.4201		5.85938	85.2865
184.75	35.0477	25.8246	33.4201		5.85938	85.2865
185	35.1562	25.6076	33.4201		5.64236	85.2865
185.25	35.1562	25.3906	33.5286		5.31684	85.2865
185.5	35.3733	25.3906	33.5286		5.09983	85.2865
185.75	35.3733	25.1736	33.6371		4.99132	85.2865
186	35.3733	25.1736	33.7457		4.6658	85.2865
186.25	35.4818	24.9566	33.8542		4.55729	85.1779
186.5	35.5903	24.9566	33.7457		4.44878	85.2865
186.75	35.5903	24.7396	33.8542		4.23177	85.2865
187	35.6988	24.7396	33.9627		4.12326	85.1779
187.25	35.6988	24.5226	33.8542		4.01476	85.1779
187.5	35.8073	24.5226	33.9627		3.90625	85.1779
187.75	35.8073	24.4141	34.0712		3.68924	85.1779
188	35.5903	24.3056	33.9627		3.58073	85.2865
188.25	35.3733	24.1971	34.0712		3.47222	85.0694
188.5	34.9392	24.0885	34.0712		3.36372	85.0694
188.75	34.7222	23.98	34.0712		3.1467	85.1779
189	34.2882	23.8715	34.1797		3.03819	85.0694
189.25	33.9627	23.763	34.1797		2.92969	85.0694
189.5	33.6371	23.763	34.1797		2.82118	85.0694
189.75	33.3116	23.6545	34.2882		2.71267	84.9609
190	32.9861	23.546	34.2882		2.71267	84.9609
190.25	32.6606	23.4375	34.2882		2.49566	84.9609
190.5	32.4436	23.4375	34.2882		2.49566	84.8524
190.75	32.1181	23.4375	34.2882		2.38715	84.9609
191	31.901	23.2205	34.2882		2.17014	84.8524
191.25	31.5755	23.2205	34.2882		2.17014	84.8524
191.5	31.3585	23.112	34.5052		2.17014	84.8524
191.75	31.1415	23.0035	34.6137		1.95313	84.6354
192	30.9245	22.895	34.6137		1.95313	84.6354
192.25	30.599	22.895	34.7222		1.84462	84.5269
192.5	30.3819	22.7865	34.7222		1.73611	84.4184
192.75	30.1649		34.1797		1.84462	84.4184
193	29.9479		33.2031		1.5191	84.3099
193.25	29.7309		32.1181		1.6276	84.3099
193.5	29.6224		31.1415		1.5191	84.2014
193.75	29.1884		30.0564		1.41059	84.0929
194	28.9714		29.1884		1.41059	83.9844
194.25	28.7543		28.1033		1.41059	83.9844
194.5	28.6458		27.2352		1.19358	83.7674
194.75	28.4288		26.3672		1.19358	83.7674
195	28.2118		25.4991		1.19358	83.7674
195.25	27.9948		24.5226		1.08507	83.5503
195.5	27.7778		23.763		0.97656	83.2248
195.75	27.5608		23.0035		0.97656	83.0078
196	27.4523		22.1354		0.97656	82.7908
196.25	27.2352		21.3759		0.86806	82.6823
196.5	27.0182		20.5078		0.86806	82.3568
196.75	26.8012		19.9653		0.75955	82.1398
197	26.6927		19.2057		0.65104	81.9227
197.25	26.4757		18.5547		0.75955	81.7057
197.5	26.2587		17.9036		0.65104	81.4887
197.75	26.1502		17.1441		0.65104	81.2717
198	25.9332		16.6016		0.65104	81.1632
198.25	25.8246		16.059		0.54253	80.8377
198.5	25.6076		15.408		0.65104	80.6207
198.75	25.6076		14.974		0.54253	80.5122
199	25.3906		14.4314		0.54253	80.2951
199.25	25.2821		13.8889		0.43403	79.9696
199.5	25.1736		13.3463		0.54253	79.8611
199.75	25.0651		13.0208		0.54253	79.6441
200	24.8481		12.4783		0.43403	79.4271
200.25	24.8481		12.1528		0.54253	79.2101
200.5	24.7396		11.6102		0.43403	79.1016
200.75	24.5226		11.2847		0.54253	78.776
201	24.4141		10.8507		0.43403	78.6675
201.25	24.1971		10.5252		0.43403	78.342
201.5	24.1971		10.0912		0.43403	78.2335
201.75	23.98		9.76563		0.43403	78.0165
202	23.8715		9.4401		0.32552	77.908
202.25	23.763		9.22309		0.43403	77.5825
202.5	23.6545		9.00608		0.32552	77.474
202.75	23.546		8.57205		0.32552	77.2569
203	23.329		8.46354		0.21701	77.0399
203.25	23.2205		8.02951		0.21701	76.8229
203.5	23.112		8.02951		0.10851	76.7144
203.75	22.895		7.59549		0.21701	76.4974
204	22.7865		7.37847		0.10851	76.3889
204.25	22.6779		7.37847		0.10851	76.1719
204.5	22.5694		7.05295		0.10851	76.0634
204.75	22.4609		6.83594		0	75.8464
205	22.2439		6.61892		0.10851	75.7378
205.25	22.2439		6.51042		0.10851	75.4123
205.5	22.0269		6.2934		0.10851	75.3038
205.75	22.0269		6.07639		0.10851	75.1953
206	21.8099		5.96788		0	74.9783
206.25	21.5929		5.85938		0.10851	74.7613
206.5	21.5929		5.64236		0.21701	74.6528
206.75	21.4844		5.53385		0.10851	74.4358
207	21.2674		5.53385		0.10851	74.3273
207.25	21.1589		5.42535		0.10851	74.1102
207.5	21.0504		5.20833		0.10851	74.0017
207.75	20.8333		5.09983		0.10851	73.7847
208	20.8333		4.99132		0.21701	73.6762
208.25	20.6163		4.88281		0.21701	73.4592
208.5	20.5078		4.88281		0.10851	73.3507
208.75	20.3993		4.77431		0.10851	73.1337
209	20.2908		4.55729		0.10851	73.0252
209.25	20.1823		4.55729			72.8082
209.5	20.0738		4.55729			68.7934
209.75	19.8568		4.44878			63.9106
210	19.7483		4.34028			60.1129
210.25	19.6398		4.44878			56.8576
210.5	19.5312		4.23177			53.928
210.75	19.4227		4.23177			51.2153
211	19.2057		4.01476			48.9366
211.25	19.0972		4.01476			46.5495
211.5	19.0972		3.90625			44.4879
211.75	18.8802		3.90625			42.4262
212	18.7717		4.01476			40.5816
212.25	18.5547		3.90625			38.8455
212.5	18.4462		3.90625			37.3264
212.75	18.1207		3.79774			35.6988
213	18.0121		3.68924			34.1797
213.25	17.7951		3.79774			32.7691
213.5	17.6866		3.58073			31.467
213.75	17.4696		3.68924			30.2734
214	17.2526		3.58073			29.0799
214.25	17.1441		3.68924			27.8863
214.5	16.9271		3.58073			26.9097
214.75	16.7101		3.58073			25.9332
215	16.6016		3.47222			25.0651
215.25	16.3846		3.47222			24.0885
215.5	16.1675		3.36372			23.2205
215.75	16.059		3.36372			22.3524
216	15.842					21.5929
216.25	15.7335					20.9418
216.5	15.625					20.1823
216.75	15.408					19.5312
217	15.2995					18.8802
217.25	15.0825					18.3377
217.5	14.8654					17.5781
217.75	14.6484					17.0356
218	14.6484					16.6016
218.25	14.4314					16.059
218.5	14.2144					15.5165
218.75	14.1059					15.0825
219	13.9974					14.6484
219.25	13.7804					14.1059
219.5	13.6719					13.6719
219.75	13.5634					13.2378
220	13.3463					12.8038
220.25	13.2378					12.5868
220.5	13.0208					12.1528
220.75	12.9123					11.8273
221	12.6953					11.5017
221.25	12.5868					11.1762
221.5	12.4783					10.9592
221.75	12.2613					10.5252
222	12.1528					10.1997
222.25	12.0443					9.98264
222.5	11.8273					9.65712
222.75	11.7188					9.54861
223	11.6102					9.22309
223.25	11.5017					9.00608
223.5	11.3932					8.78906
223.75	11.1762					8.57205
224	11.0677					8.35503
224.25	11.0677					8.24653
224.5	10.8507					8.02951
224.75	10.7422					7.8125
225	10.5252					7.59549
225.25	10.4167					7.37847
225.5	10.3082					7.26997
225.75	10.1997					7.05295
226	10.0912					7.16146
226.25	9.87413					6.72743
226.5	9.87413					6.72743
226.75	9.65712					6.40191
227	9.65712					6.40191
227.25	9.4401					6.2934
227.5	9.4401					6.1849
227.75	9.22309					6.07639
228	9.11458					5.96788
228.25	9.00608					5.85938
228.5	8.89757					5.64236
228.75	8.78906					5.64236
229	8.68056					5.42535
229.25	8.57205					5.31684
229.5	8.57205					5.20833
229.75	8.35503					5.31684
230	8.24653					5.09983
230.25	8.24653					4.99132
230.5	8.13802					4.99132
230.75	7.92101					4.88281
231	7.92101					4.88281
231.25	7.70399					4.77431
231.5	7.70399					4.77431
231.75	7.70399					4.55729
232	7.37847					4.55729
232.25	7.37847					4.34028
232.5	7.26997					4.44878
232.75	7.16146					4.34028
233	7.16146					4.34028
233.25	7.05295					4.23177
233.5	6.94444					4.01476
233.75	6.94444					4.12326
234	6.83594					4.01476
234.25	6.72743					4.01476
234.5	6.61892					4.01476
234.75	6.51042					3.90625
235	6.40191					3.90625
235.25	6.51042					3.90625
235.5	6.40191					3.79774
235.75	6.2934					3.68924
236	6.1849					3.68924
236.25	6.1849					3.68924
236.5	6.07639					3.58073
236.75	6.07639
237	5.96788
237.25	5.85938
237.5	5.85938
237.75	5.75087
238	5.64236
238.25	5.64236
238.5	5.53385
238.75	5.53385
239	5.42535
239.25	5.42535
239.5	5.31684
239.75	5.31684
240	5.20833
240.25	5.20833
240.5	5.20833
240.75	5.09983
241	5.09983
241.25	4.99132
241.5	4.88281
241.75	4.88281
242	4.88281
242.25	4.77431
242.5	4.77431
242.75	4.77431
243	4.77431
243.25	4.77431
243.5	4.55729
243.75	4.55729
244	4.55729
244.25	4.55729
244.5	4.44878
244.75	4.44878
245	4.44878
245.25	4.44878
245.5	4.44878
245.75	4.44878
246	4.23177
246.25	4.34028
246.5	4.34028
246.75	4.34028
247	4.34028
247.25	4.23177
247.5	4.23177
247.75	4.12326
248	4.23177
248.25	4.12326
248.5	4.12326
248.75	4.12326
249	4.12326
249.25	4.01476
249.5	4.01476
249.75	4.01476
250	3.90625
250.25	4.01476
250.5	3.90625
250.75	3.90625
251	3.90625
251.25	3.90625
251.5	3.90625
251.75	3.90625
252	3.79774
252.25	3.90625
252.5	3.90625
252.75	3.90625
253	3.79774
253.25	3.68924
253.5	3.79774
253.75	3.79774
254	3.68924
254.25	3.68924
254.5	3.79774
254.75	3.68924
255	3.68924
255.25	3.79774
255.5	3.68924
255.75	3.79774
256	3.79774
256.25	3.68924
256.5	3.68924
256.75	3.58073
257	3.79774
257.25	3.79774
257.5	3.79774
257.75	3.68924
258	3.68924
258.25	3.68924
258.5	3.79774
258.75	3.79774
259	3.79774
259.25	3.68924
259.5	3.68924
259.75	3.68924
260	3.79774
260.25	3.68924
260.5	3.79774
260.75	3.79774
261	3.79774
261.25	3.79774
261.5	3.68924
261.75	3.79774
262	3.79774
262.25	3.79774
262.5	3.68924
262.75	3.68924
263	3.58073
263.25	3.68924
263.5	3.79774
263.75	3.68924
264	3.68924
264.25	3.58073
264.5	3.79774
264.75	3.58073
265	3.68924
265.25	3.68924
265.5	3.68924
265.75	3.68924
266	3.68924
266.25	3.58073
266.5	3.68924
266.75	3.68924
267	3.68924
267.25	3.58073
267.5	3.58073
267.75	3.68924
268	3.58073
268.25	3.58073
268.5	3.58073
268.75	3.47222
269	3.47222
269.25	3.47222
269.5	3.47222
269.75	3.36372
270	3.47222
270.25	3.47222
270.5	3.47222
270.75	3.36372

## Sheet: Figure 3C
Time	Pressure (kpa)
0	0.10851
0.25	0.32552
0.5	0.65104
0.75	0.86806
1	1.19358
1.25	1.73611
1.5	2.38715
1.75	3.03819
2	3.58073
2.25	3.79774
2.5	4.12326
2.75	4.44878
3	4.88281
3.25	5.20833
3.5	5.75087
3.75	6.40191
4	7.05295
4.25	7.48698
4.5	7.8125
4.75	8.24653
5	8.57205
5.25	9.00608
5.5	9.3316
5.75	9.76563
6	10.1997
6.25	10.6337
6.5	11.0677
6.75	11.5017
7	12.0443
7.25	12.5868
7.5	12.9123
7.75	13.3463
8	13.7804
8.25	13.9974
8.5	14.3229
8.75	14.5399
9	14.7569
9.25	14.974
9.5	15.191
9.75	15.2995
10	15.2995
10.25	15.2995
10.5	15.408
10.75	15.191
11	15.408
11.25	15.408
11.5	15.408
11.75	15.408
12	15.5165
12.25	15.5165
12.5	15.408
12.75	15.5165
13	15.5165
13.25	15.5165
13.5	15.5165
13.75	15.5165
14	15.5165
14.25	15.408
14.5	15.5165
14.75	15.408
15	15.408
15.25	15.408
15.5	15.408
15.75	15.408
16	15.408
16.25	15.408
16.5	15.408
16.75	15.2995
17	15.408
17.25	15.2995
17.5	15.408
17.75	15.2995
18	15.408
18.25	15.2995
18.5	15.408
18.75	15.408
19	15.408
19.25	15.408
19.5	15.408
19.75	15.408
20	15.408
20.25	15.2995
20.5	15.408
20.75	15.408
21	15.2995
21.25	15.408
21.5	15.2995
21.75	15.408
22	15.408
22.25	15.2995
22.5	15.2995
22.75	15.408
23	15.408
23.25	15.2995
23.5	15.2995
23.75	15.2995
24	15.191
24.25	15.2995
24.5	15.408
24.75	15.408
25	15.2995
25.25	15.408
25.5	15.2995
25.75	15.2995
26	15.2995
26.25	15.2995
26.5	15.408
26.75	15.408
27	15.408
27.25	15.2995
27.5	15.408
27.75	15.2995
28	15.2995
28.25	15.408
28.5	15.2995
28.75	15.2995
29	15.2995
29.25	15.2995
29.5	15.2995
29.75	15.2995
30	15.2995
30.25	15.2995
30.5	15.2995
30.75	15.408
31	15.2995
31.25	15.2995
31.5	15.2995
31.75	15.2995
32	15.2995
32.25	15.191
32.5	15.2995
32.75	15.2995
33	15.408
33.25	15.2995
33.5	15.2995
33.75	15.2995
34	15.2995
34.25	15.2995
34.5	15.408
34.75	15.2995
35	15.2995
35.25	15.2995
35.5	15.2995
35.75	15.191
36	15.191
36.25	15.2995
36.5	15.191
36.75	15.2995
37	15.191
37.25	15.191
37.5	15.191
37.75	15.191
38	15.2995
38.25	15.191
38.5	15.191
38.75	15.0825
39	14.7569
39.25	14.3229
39.5	13.7804
39.75	13.3463
40	12.5868
40.25	11.7188
40.5	11.0677
40.75	10.1997
41	9.4401
41.25	8.57205
41.5	7.92101
41.75	7.05295
42	6.40191
42.25	5.85938
42.5	5.42535
42.75	4.99132
43	4.6658
43.25	4.23177
43.5	3.90625
43.75	3.47222
44	3.1467
44.25	2.82118
44.5	2.49566
44.75	2.17014
45	1.95313
45.25	1.6276
45.5	1.5191
45.75	1.30208
46	1.19358
46.25	1.08507
46.5	0.86806
46.75	0.75955
47	0.75955
47.25	0.54253
47.5	0.54253
47.75	0.43403
48	0.54253
48.25	0.43403
48.5	0.54253
48.75	0.54253
49	0.43403
49.25	0.54253
49.5	0.43403
49.75	0.54253
50	0.54253
50.25	0.54253
50.5	0.54253
50.75	0.54253
51	0.54253
51.25	0.43403
51.5	0.43403
51.75	0.54253
52	0.65104
52.25	0.65104
52.5	0.43403
52.75	0.54253
53	0.54253
53.25	0.54253
53.5	0.54253
53.75	0.43403
54	0.65104
54.25	0.54253
54.5	0.54253
54.75	0.54253
55	0.54253
55.25	0.65104
55.5	0.54253
55.75	0.43403
56	0.43403
56.25	0.43403
56.5	0.54253
56.75	0.54253
57	0.43403
57.25	0.65104
57.5	0.54253
57.75	0.54253
58	0.54253
58.25	0.65104
58.5	0.54253
58.75	0.65104
59	0.65104
59.25	0.54253
59.5	0.54253
59.75	0.54253
60	0.65104
60.25	0.54253
60.5	0.54253
60.75	0.65104
61	0.65104
61.25	0.65104
61.5	0.65104
61.75	0.54253
62	0.54253
62.25	0.54253
62.5	0.54253
62.75	0.54253
63	0.65104
63.25	0.75955
63.5	0.54253
63.75	0.54253
64	0.65104
64.25	0.54253
64.5	0.65104
64.75	0.54253
65	0.65104
65.25	0.65104
65.5	0.65104
65.75	0.65104
66	0.65104
66.25	0.54253
66.5	0.65104
66.75	0.65104
67	0.65104
67.25	0.65104
67.5	0.65104
67.75	0.65104
68	0.65104
68.25	0.54253
68.5	0.54253
68.75	0.54253
69	0.54253
69.25	0.54253
69.5	0.54253
69.75	0.65104
70	0.75955
70.25	0.65104
70.5	0.65104
70.75	0.65104
71	0.65104
71.25	0.65104
71.5	0.65104
71.75	0.65104
72	0.65104
72.25	0.65104
72.5	0.65104
72.75	0.65104
73	0.65104
73.25	0.65104
73.5	0.65104
73.75	0.65104
74	0.65104
74.25	0.65104
74.5	0.65104
74.75	0.65104
75	0.54253
75.25	0.54253
75.5	0.54253
75.75	0.54253
76	0.65104
76.25	0.65104
76.5	0.54253
76.75	0.65104
77	0.65104
77.25	0.65104
77.5	0.65104
77.75	0.65104
78	0.65104
78.25	0.54253
78.5	0.65104
78.75	0.65104
79	0.65104
79.25	0.54253
79.5	0.65104
79.75	0.65104
80	0.65104
80.25	0.54253
80.5	0.65104
80.75	0.65104
81	0.65104
81.25	0.65104
81.5	0.65104
81.75	0.65104
82	0.65104
82.25	0.54253
82.5	0.65104
82.75	0.65104
83	0.54253
83.25	0.54253
83.5	0.65104
83.75	0.65104
84	0.65104
84.25	0.65104
84.5	0.54253
84.75	0.65104
85	0.65104
85.25	0.65104
85.5	0.65104
85.75	0.65104
86	0.75955
86.25	0.65104
86.5	0.65104
86.75	0.65104
87	0.65104
87.25	0.65104
87.5	0.65104
87.75	0.65104
88	0.54253
88.25	0.65104
88.5	0.65104
88.75	0.65104
89	0.65104
89.25	0.65104
89.5	0.65104
89.75	0.54253
90	0.54253
90.25	0.65104
90.5	0.65104
90.75	0.65104
91	0.65104
91.25	0.65104
91.5	0.65104
91.75	0.75955
92	0.65104
92.25	0.65104
92.5	0.65104
92.75	0.65104
93	0.75955
93.25	0.65104
93.5	0.65104
93.75	0.75955
94	0.65104
94.25	0.65104
94.5	0.65104
94.75	0.65104
95	0.65104
95.25	0.65104
95.5	0.65104
95.75	0.75955
96	0.65104
96.25	0.54253
96.5	0.65104
96.75	0.54253
97	0.65104
97.25	0.65104
97.5	0.65104
97.75	0.75955
98	0.65104
98.25	0.75955
98.5	0.65104
98.75	0.65104
99	0.75955
99.25	0.75955
99.5	0.65104
99.75	0.65104
100	0.65104
100.25	0.75955
100.5	0.65104
100.75	0.75955
101	0.65104
101.25	0.54253
101.5	0.65104
101.75	0.75955
102	0.75955
102.25	0.65104
102.5	0.65104
102.75	0.65104
103	0.65104
103.25	0.65104
103.5	0.75955
103.75	0.65104
104	0.65104
104.25	0.75955
104.5	0.75955
104.75	0.65104
105	0.65104
105.25	0.65104
105.5	0.65104
105.75	0.65104
106	0.75955
106.25	0.65104
106.5	0.65104
106.75	0.65104
107	0.65104
107.25	0.65104
107.5	0.65104
107.75	0.65104
108	0.65104
108.25	0.54253
108.5	0.65104
108.75	0.65104
109	0.65104
109.25	0.75955
109.5	0.65104
109.75	0.75955
110	0.65104
110.25	0.65104
110.5	0.75955
110.75	0.75955
111	0.65104
111.25	0.65104
111.5	0.65104
111.75	0.75955
112	0.65104
112.25	0.65104
112.5	0.65104
112.75	0.65104
113	0.75955
113.25	0.65104
113.5	0.75955
113.75	0.65104
114	0.65104
114.25	0.65104
114.5	0.65104
114.75	0.65104
115	0.65104
115.25	0.65104
115.5	0.75955
115.75	0.65104
116	0.65104
116.25	0.75955
116.5	0.75955
116.75	0.65104
117	0.75955
117.25	0.75955
117.5	0.75955
117.75	0.65104
118	0.75955
118.25	0.75955
118.5	0.75955
118.75	0.65104
119	0.75955
119.25	0.65104
119.5	0.65104
119.75	0.75955
120	0.65104
120.25	0.65104
120.5	0.54253
120.75	0.65104
121	0.65104
121.25	0.75955
121.5	0.75955
121.75	0.75955
122	0.65104
122.25	0.65104
122.5	0.75955
122.75	0.75955
123	0.65104
123.25	0.75955
123.5	0.75955
123.75	0.75955
124	0.65104
124.25	0.75955
124.5	0.75955
124.75	0.75955
125	0.75955
125.25	0.65104
125.5	0.75955
125.75	0.75955
126	0.75955
126.25	0.65104
126.5	0.65104
126.75	0.65104
127	0.65104
127.25	0.75955
127.5	0.65104
127.75	0.75955
128	0.75955
128.25	0.75955
128.5	0.75955
128.75	0.75955
129	0.75955
129.25	0.65104
129.5	0.75955
129.75	0.75955
130	0.75955
130.25	0.65104
130.5	0.65104
130.75	0.75955
131	0.75955
131.25	0.75955
131.5	0.75955
131.75	0.65104
132	0.65104
132.25	0.65104
132.5	0.65104
132.75	0.54253
133	0.65104
133.25	0.75955
133.5	0.75955
133.75	0.65104
134	0.75955
134.25	0.75955
134.5	0.75955
134.75	0.75955
135	0.65104
135.25	0.75955
135.5	0.65104
135.75	0.75955
136	0.75955
136.25	0.75955
136.5	0.75955
136.75	0.75955
137	0.75955
137.25	0.65104
137.5	0.65104
137.75	0.75955
138	0.65104
138.25	0.75955
138.5	0.65104
138.75	0.65104
139	0.65104
139.25	0.54253
139.5	0.54253
139.75	0.75955
140	0.65104
140.25	0.75955
140.5	0.75955
140.75	0.75955
141	0.75955
141.25	0.75955
141.5	0.75955
141.75	0.75955
142	0.75955
142.25	0.65104
142.5	0.75955
142.75	0.65104
143	0.75955
143.25	0.65104
143.5	0.75955
143.75	0.75955
144	0.75955
144.25	0.75955
144.5	0.75955
144.75	0.65104
145	0.75955
145.25	0.75955
145.5	0.65104
145.75	0.65104
146	0.65104
146.25	0.65104
146.5	0.75955
146.75	0.65104
147	0.75955
147.25	0.65104
147.5	0.75955
147.75	0.65104
148	0.75955
148.25	0.65104
148.5	0.75955
148.75	0.75955
149	0.65104
149.25	0.65104
149.5	0.75955
149.75	0.75955
150	0.75955
150.25	0.65104
150.5	0.65104
150.75	0.75955
151	0.75955
151.25	0.65104
151.5	0.75955
151.75	0.65104
152	0.75955
152.25	0.75955
152.5	0.65104
152.75	0.75955
153	0.65104
153.25	0.65104
153.5	0.65104
153.75	0.65104
154	0.65104
154.25	0.75955
154.5	0.75955
154.75	0.75955
155	0.65104
155.25	0.65104
155.5	0.75955
155.75	0.65104
156	0.75955
156.25	0.75955
156.5	0.75955
156.75	0.75955
157	0.75955
157.25	0.65104
157.5	0.65104
157.75	0.65104
158	0.65104
158.25	0.65104
158.5	0.65104
158.75	0.75955
159	0.75955
159.25	0.75955
159.5	0.75955
159.75	0.75955
160	0.65104
160.25	0.75955
160.5	0.75955
160.75	0.65104
161	0.75955
161.25	0.65104
161.5	0.75955
161.75	0.65104
162	0.65104
162.25	0.65104
162.5	0.75955
162.75	0.65104
163	0.65104
163.25	0.65104
163.5	0.65104
163.75	0.75955
164	0.75955
164.25	0.75955
164.5	0.75955
164.75	0.65104
165	0.65104
165.25	0.65104
165.5	0.75955
165.75	0.75955
166	0.75955
166.25	0.75955
166.5	0.75955
166.75	0.75955
167	0.75955
167.25	0.65104
167.5	0.65104
167.75	0.75955
168	0.65104
168.25	0.65104
168.5	0.65104
168.75	0.75955
169	0.65104
169.25	0.65104
169.5	0.65104
169.75	0.65104
170	0.75955
170.25	0.75955
170.5	0.75955
170.75	0.65104
171	0.75955
171.25	0.75955
171.5	0.86806
171.75	1.30208
172	2.06163
172.25	3.1467
172.5	4.12326
172.75	4.77431
173	5.31684
173.25	6.07639
173.5	6.72743
173.75	7.48698
174	8.24653
174.25	9.00608
174.5	9.76563
174.75	10.3082
175	10.7422
175.25	10.9592
175.5	11.2847
175.75	11.6102
176	11.9358
176.25	12.2613
176.5	12.5868
176.75	12.9123
177	13.4549
177.25	13.7804
177.5	14.3229
177.75	14.6484
178	14.974
178.25	15.0825
178.5	15.2995
178.75	15.408
179	15.5165
179.25	15.625
179.5	15.625
179.75	15.625
180	15.5165
180.25	15.625
180.5	15.625
180.75	15.5165
181	15.5165
181.25	15.5165
181.5	15.5165
181.75	15.625
182	15.5165
182.25	15.5165
182.5	15.5165
182.75	15.625
183	15.625
183.25	15.625
183.5	15.625
183.75	15.625
184	15.625
184.25	15.5165
184.5	15.625
184.75	15.5165
185	15.5165
185.25	15.5165
185.5	15.5165
185.75	15.5165
186	15.625
186.25	15.625
186.5	15.5165
186.75	15.5165
187	15.5165
187.25	15.5165
187.5	15.408
187.75	15.5165
188	15.625
188.25	15.5165
188.5	15.5165
188.75	15.5165
189	15.5165
189.25	15.5165
189.5	15.625
189.75	15.5165
190	15.5165
190.25	15.5165
190.5	15.5165
190.75	15.625
191	15.5165
191.25	15.5165
191.5	15.5165
191.75	15.408
192	15.5165
192.25	15.408
192.5	15.5165
192.75	15.408
193	15.408
193.25	15.408
193.5	15.408
193.75	15.408
194	15.408
194.25	15.5165
194.5	15.5165
194.75	15.5165
195	15.5165
195.25	15.408
195.5	15.5165
195.75	15.5165
196	15.408
196.25	15.5165
196.5	15.408
196.75	15.5165
197	15.408
197.25	15.5165
197.5	15.5165
197.75	15.5165
198	15.408
198.25	15.408
198.5	15.5165
198.75	15.408
199	15.408
199.25	15.2995
199.5	15.408
199.75	15.5165
200	15.408
200.25	15.5165
200.5	15.408
200.75	15.408
201	15.408
201.25	15.408
201.5	15.408
201.75	15.408
202	15.408
202.25	15.408
202.5	15.408
202.75	15.408
203	15.408
203.25	15.408
203.5	15.408
203.75	15.5165
204	15.408
204.25	15.408
204.5	15.408
204.75	15.408
205	15.2995
205.25	15.2995
205.5	15.408
205.75	15.408
206	15.5165
206.25	15.408
206.5	15.408
206.75	15.408
207	15.2995
207.25	15.408
207.5	15.2995
207.75	15.2995
208	15.408
208.25	15.2995
208.5	15.2995
208.75	15.2995
209	15.408
209.25	15.408
209.5	15.2995
209.75	15.408
210	15.408
210.25	15.2995
210.5	15.408
210.75	15.408
211	15.408
211.25	15.408
211.5	15.408
211.75	15.408
212	15.408
212.25	15.408
212.5	15.408
212.75	15.408
213	15.408
213.25	15.408
213.5	15.408
213.75	15.408
214	15.408
214.25	15.408
214.5	15.2995
214.75	15.408
215	15.2995
215.25	15.2995
215.5	15.408
215.75	15.2995
216	15.408
216.25	15.2995
216.5	15.408
216.75	15.2995
217	15.408
217.25	15.408
217.5	15.408
217.75	15.408
218	15.408
218.25	15.408
218.5	15.408
218.75	15.408
219	15.408
219.25	15.2995
219.5	15.408
219.75	15.2995
220	15.408
220.25	15.5165
220.5	15.408
220.75	15.5165
221	15.7335
221.25	15.842
221.5	15.9505
221.75	15.9505
222	16.059
222.25	15.9505
222.5	16.059
222.75	15.9505
223	16.059
223.25	15.9505
223.5	15.9505
223.75	15.9505
224	16.059
224.25	16.059
224.5	16.059
224.75	15.9505
225	15.9505
225.25	15.9505
225.5	15.9505
225.75	15.9505
226	16.059
226.25	15.9505
226.5	16.059
226.75	15.9505
227	16.059
227.25	15.9505
227.5	16.059
227.75	16.059
228	16.059
228.25	16.059
228.5	16.059
228.75	16.059
229	15.9505
229.25	16.059
229.5	15.9505
229.75	15.9505
230	15.842
230.25	15.9505
230.5	15.9505
230.75	15.9505
231	15.9505
231.25	15.9505
231.5	15.9505
231.75	15.9505
232	16.059
232.25	15.9505
232.5	15.9505
232.75	15.9505
233	16.059
233.25	15.9505
233.5	15.9505
233.75	15.9505
234	15.9505
234.25	15.9505
234.5	15.9505
234.75	15.9505
235	15.9505
235.25	15.842
235.5	15.9505
235.75	15.9505
236	15.842
236.25	15.9505
236.5	15.9505
236.75	15.9505
237	15.9505
237.25	15.9505
237.5	15.9505
237.75	15.9505
238	15.842
238.25	15.9505
238.5	15.842
238.75	15.9505
239	15.9505
239.25	15.9505
239.5	15.9505
239.75	15.842
240	15.9505
240.25	15.9505
240.5	16.059
240.75	15.9505
241	15.9505
241.25	15.842
241.5	15.842
241.75	15.842
242	15.842
242.25	15.9505
242.5	15.842
242.75	15.9505
243	15.9505
243.25	15.9505
243.5	15.9505
243.75	15.9505
244	15.9505
244.25	15.9505
244.5	15.9505
244.75	15.842
245	15.9505
245.25	15.9505
245.5	15.9505
245.75	15.9505
246	15.842
246.25	15.9505
246.5	15.842
246.75	15.842
247	15.842
247.25	15.842
247.5	15.842
247.75	15.9505
248	15.842
248.25	15.842
248.5	15.9505
248.75	15.9505
249	15.9505
249.25	15.9505
249.5	15.842
249.75	15.9505
250	15.9505
250.25	15.842
250.5	15.9505
250.75	15.9505
251	15.9505
251.25	15.842
251.5	15.842
251.75	15.9505
252	15.9505
252.25	15.842
252.5	15.842
252.75	15.9505
253	15.842
253.25	15.842
253.5	15.9505
253.75	15.9505
254	15.9505
254.25	15.9505
254.5	15.9505
254.75	15.9505
255	15.842
255.25	15.9505
255.5	15.842
255.75	15.9505
256	15.842
256.25	15.625
256.5	15.5165
256.75	14.7569
257	14.4314
257.25	13.9974
257.5	13.8889
257.75	13.9974
258	13.8889
258.25	13.7804
258.5	13.8889
258.75	13.8889
259	13.8889
259.25	13.8889
259.5	13.8889
259.75	13.7804
260	13.8889
260.25	13.7804
260.5	13.8889
260.75	13.8889
261	13.8889
261.25	13.8889
261.5	13.8889
261.75	13.9974
262	13.9974
262.25	14.1059
262.5	14.1059
262.75	14.2144
263	14.3229
263.25	14.3229
263.5	14.4314
263.75	14.6484
264	14.974
264.25	15.0825
264.5	15.2995
264.75	15.408
265	15.408
265.25	15.408
265.5	15.408
265.75	15.408
266	15.408
266.25	15.408
266.5	15.408
266.75	15.408
267	15.408
267.25	15.408
267.5	15.408
267.75	15.408
268	15.408
268.25	15.408
268.5	15.408
268.75	15.2995
269	15.2995
269.25	15.2995
269.5	15.5165
269.75	15.2995
270	15.408
270.25	15.408
270.5	15.408
270.75	15.408
271	15.408
271.25	15.5165
271.5	15.408
271.75	15.408
272	15.408
272.25	15.408
272.5	15.5165
272.75	15.408
273	15.408
273.25	15.408
273.5	15.408
273.75	15.408
274	15.408
274.25	15.408
274.5	15.408
274.75	15.408
275	15.408
275.25	15.408
275.5	15.408
275.75	15.408
276	15.408
276.25	15.408
276.5	15.408
276.75	15.408
277	15.408
277.25	15.408
277.5	15.2995
277.75	15.408
278	15.408
278.25	15.408
278.5	15.2995
278.75	15.408
279	15.408
279.25	15.408
279.5	15.2995
279.75	15.408
280	15.408
280.25	15.408
280.5	15.408
280.75	15.408
281	15.408
281.25	15.408
281.5	15.408
281.75	15.5165
282	15.408
282.25	15.408
282.5	15.408
282.75	15.408
283	15.408
283.25	15.408
283.5	15.408
283.75	15.408
284	15.408
284.25	15.408
284.5	15.408
284.75	15.408
285	15.2995
285.25	15.2995
285.5	15.2995
285.75	15.408
286	15.5165
286.25	15.2995
286.5	15.408
286.75	15.408
287	15.2995
287.25	15.408
287.5	15.2995
287.75	15.408
288	15.408
288.25	15.2995
288.5	15.408
288.75	15.2995
289	15.408
289.25	15.408
289.5	15.2995
289.75	15.2995
290	15.408
290.25	15.408
290.5	15.2995
290.75	15.408
291	15.408
291.25	15.408
291.5	15.408
291.75	15.408
292	15.408
292.25	15.408
292.5	15.408
292.75	15.408
293	15.2995
293.25	15.408
293.5	15.408
293.75	15.408
294	15.408
294.25	15.191
294.5	14.974
294.75	14.8654
295	14.6484
295.25	14.4314
295.5	14.2144
295.75	13.8889
296	13.6719
296.25	13.5634
296.5	13.3463
296.75	13.0208
297	12.8038
297.25	12.6953
297.5	12.4783
297.75	11.7188
298	10.4167
298.25	8.78906
298.5	7.70399
298.75	6.94444
299	6.1849
299.25	5.31684
299.5	4.23177
299.75	3.25521
300	2.38715
300.25	1.6276
300.5	0.86806
300.75	0.21701
301	0.10851
301.25	0.32552
301.5	0.32552
301.75	0.32552
302	0.32552
302.25	0.43403
302.5	0.43403
302.75	0.32552
303	0.32552
303.25	0.43403
303.5	0.43403
303.75	0.43403
304	0.43403
304.25	0.43403
304.5	0.43403
304.75	0.43403
305	0.43403
305.25	0.32552
305.5	0.43403
305.75	0.43403
306	0.43403
306.25	0.43403
306.5	0.43403
306.75	0.43403
307	0.54253
307.25	0.54253
307.5	0.54253
307.75	0.54253
308	0.54253
308.25	0.54253
308.5	0.43403
308.75	0.43403
309	0.54253

## Sheet: Figure 3D
Impedance before	Impedance after
12800	19828
3410	5448
11400	11931
23900	6292
2880	1940
3180	3085
4460	3453
4050	4360
3440	4978
21000	20531
3630	35915
14699	16618
4904	6023
13008	13677
22901	22028
4639	5046
4221	4868
6356	865
4303	6278
4462	5814
21856	23183
22517	22625
4222	5433
6350	6538
5932	7672
4461	4818

## Sheet: Figure 3F
	PtIr	MI-ECoG
Time (ms)	Amplitude (uV)	Amplitude (uV)
-100	-19.4388	-31.0781
-99.9667	-19.4542	-31.0611
-99.9333	-19.4699	-31.044
-99.9	-19.4857	-31.0267
-99.8667	-19.5018	-31.0092
-99.8333	-19.5181	-30.9915
-99.8	-19.5346	-30.9736
-99.7667	-19.5513	-30.9555
-99.7333	-19.5682	-30.9372
-99.7	-19.5853	-30.9186
-99.6667	-19.6026	-30.8999
-99.6333	-19.62	-30.8809
-99.6	-19.6376	-30.8618
-99.5667	-19.6553	-30.8423
-99.5333	-19.6732	-30.8227
-99.5	-19.6912	-30.8028
-99.4667	-19.7092	-30.7827
-99.4333	-19.7274	-30.7623
-99.4	-19.7457	-30.7417
-99.3667	-19.764	-30.7208
-99.3333	-19.7824	-30.6996
-99.3	-19.8008	-30.6783
-99.2667	-19.8193	-30.6566
-99.2333	-19.8377	-30.6347
-99.2	-19.8562	-30.6126
-99.1667	-19.8747	-30.5901
-99.1333	-19.8931	-30.5675
-99.1	-19.9115	-30.5445
-99.0667	-19.9299	-30.5214
-99.0333	-19.9482	-30.4979
-99	-19.9664	-30.4742
-98.9667	-19.9845	-30.4503
-98.9333	-20.0025	-30.4261
-98.9	-20.0205	-30.4017
-98.8667	-20.0383	-30.377
-98.8333	-20.0559	-30.3522
-98.8	-20.0734	-30.3271
-98.7667	-20.0908	-30.3017
-98.7333	-20.1079	-30.2762
-98.7	-20.1249	-30.2505
-98.6667	-20.1417	-30.2245
-98.6333	-20.1583	-30.1984
-98.6	-20.1747	-30.1721
-98.5667	-20.1909	-30.1457
-98.5333	-20.2068	-30.119
-98.5	-20.2225	-30.0923
-98.4667	-20.238	-30.0653
-98.4333	-20.2532	-30.0383
-98.4	-20.2681	-30.0111
-98.3667	-20.2828	-29.9839
-98.3333	-20.2972	-29.9565
-98.3	-20.3113	-29.9291
-98.2667	-20.3251	-29.9015
-98.2333	-20.3386	-29.874
-98.2	-20.3518	-29.8464
-98.1667	-20.3647	-29.8187
-98.1333	-20.3773	-29.7911
-98.1	-20.3896	-29.7634
-98.0667	-20.4016	-29.7357
-98.0333	-20.4132	-29.7081
-98	-20.4245	-29.6805
-97.9667	-20.4354	-29.653
-97.9333	-20.446	-29.6255
-97.9	-20.4562	-29.5981
-97.8667	-20.4661	-29.5708
-97.8333	-20.4757	-29.5435
-97.8	-20.4849	-29.5164
-97.7667	-20.4937	-29.4895
-97.7333	-20.5021	-29.4627
-97.7	-20.5102	-29.436
-97.6667	-20.5178	-29.4095
-97.6333	-20.5251	-29.3832
-97.6	-20.532	-29.357
-97.5667	-20.5385	-29.3311
-97.5333	-20.5446	-29.3054
-97.5	-20.5503	-29.2799
-97.4667	-20.5556	-29.2546
-97.4333	-20.5605	-29.2296
-97.4	-20.565	-29.2048
-97.3667	-20.569	-29.1803
-97.3333	-20.5726	-29.1561
-97.3	-20.5758	-29.1321
-97.2667	-20.5785	-29.1084
-97.2333	-20.5808	-29.085
-97.2	-20.5827	-29.0619
-97.1667	-20.5841	-29.039
-97.1333	-20.585	-29.0165
-97.1	-20.5855	-28.9943
-97.0667	-20.5855	-28.9724
-97.0333	-20.5851	-28.9508
-97	-20.5842	-28.9295
-96.9667	-20.5827	-28.9085
-96.9333	-20.5809	-28.8879
-96.9	-20.5785	-28.8676
-96.8667	-20.5756	-28.8476
-96.8333	-20.5723	-28.8279
-96.8	-20.5684	-28.8085
-96.7667	-20.5641	-28.7894
-96.7333	-20.5592	-28.7706
-96.7	-20.5538	-28.7522
-96.6667	-20.548	-28.734
-96.6333	-20.5416	-28.7162
-96.6	-20.5348	-28.6986
-96.5667	-20.5274	-28.6814
-96.5333	-20.5195	-28.6644
-96.5	-20.5112	-28.6477
-96.4667	-20.5023	-28.6313
-96.4333	-20.4929	-28.6152
-96.4	-20.4831	-28.5993
-96.3667	-20.4727	-28.5836
-96.3333	-20.4619	-28.5683
-96.3	-20.4506	-28.5531
-96.2667	-20.4388	-28.5382
-96.2333	-20.4266	-28.5235
-96.2	-20.4139	-28.5091
-96.1667	-20.4008	-28.4948
-96.1333	-20.3872	-28.4807
-96.1	-20.3732	-28.4668
-96.0667	-20.3588	-28.4532
-96.0333	-20.344	-28.4396
-96	-20.3289	-28.4263
-95.9667	-20.3133	-28.4131
-95.9333	-20.2974	-28.4
-95.9	-20.2812	-28.387
-95.8667	-20.2646	-28.3742
-95.8333	-20.2477	-28.3615
-95.8	-20.2306	-28.3489
-95.7667	-20.2132	-28.3364
-95.7333	-20.1955	-28.324
-95.7	-20.1777	-28.3117
-95.6667	-20.1596	-28.2994
-95.6333	-20.1413	-28.2872
-95.6	-20.123	-28.275
-95.5667	-20.1044	-28.2629
-95.5333	-20.0858	-28.2508
-95.5	-20.0671	-28.2387
-95.4667	-20.0484	-28.2267
-95.4333	-20.0296	-28.2146
-95.4	-20.0109	-28.2026
-95.3667	-19.9921	-28.1905
-95.3333	-19.9735	-28.1784
-95.3	-19.9549	-28.1663
-95.2667	-19.9365	-28.1541
-95.2333	-19.9182	-28.142
-95.2	-19.9001	-28.1297
-95.1667	-19.8822	-28.1174
-95.1333	-19.8645	-28.1051
-95.1	-19.8471	-28.0926
-95.0667	-19.83	-28.0801
-95.0333	-19.8133	-28.0675
-95	-19.7968	-28.0549
-94.9667	-19.7808	-28.0421
-94.9333	-19.7652	-28.0293
-94.9	-19.75	-28.0163
-94.8667	-19.7353	-28.0032
-94.8333	-19.7211	-27.9901
-94.8	-19.7074	-27.9768
-94.7667	-19.6942	-27.9634
-94.7333	-19.6817	-27.9498
-94.7	-19.6697	-27.9362
-94.6667	-19.6583	-27.9224
-94.6333	-19.6476	-27.9084
-94.6	-19.6375	-27.8944
-94.5667	-19.6281	-27.8802
-94.5333	-19.6194	-27.8658
-94.5	-19.6114	-27.8514
-94.4667	-19.6041	-27.8367
-94.4333	-19.5976	-27.822
-94.4	-19.5919	-27.807
-94.3667	-19.5869	-27.792
-94.3333	-19.5827	-27.7767
-94.3	-19.5793	-27.7614
-94.2667	-19.5766	-27.7458
-94.2333	-19.5748	-27.7301
-94.2	-19.5738	-27.7143
-94.1667	-19.5736	-27.6983
-94.1333	-19.5742	-27.6822
-94.1	-19.5756	-27.6659
-94.0667	-19.5779	-27.6494
-94.0333	-19.5809	-27.6328
-94	-19.5848	-27.616
-93.9667	-19.5894	-27.5991
-93.9333	-19.5948	-27.5821
-93.9	-19.601	-27.5649
-93.8667	-19.608	-27.5475
-93.8333	-19.6157	-27.53
-93.8	-19.6241	-27.5123
-93.7667	-19.6333	-27.4945
-93.7333	-19.6432	-27.4766
-93.7	-19.6538	-27.4585
-93.6667	-19.665	-27.4403
-93.6333	-19.6769	-27.422
-93.6	-19.6894	-27.4035
-93.5667	-19.7025	-27.3849
-93.5333	-19.7161	-27.3662
-93.5	-19.7303	-27.3473
-93.4667	-19.7451	-27.3283
-93.4333	-19.7603	-27.3092
-93.4	-19.776	-27.29
-93.3667	-19.7921	-27.2707
-93.3333	-19.8086	-27.2513
-93.3	-19.8255	-27.2318
-93.2667	-19.8427	-27.2122
-93.2333	-19.8602	-27.1925
-93.2	-19.878	-27.1727
-93.1667	-19.896	-27.1528
-93.1333	-19.9142	-27.1328
-93.1	-19.9326	-27.1128
-93.0667	-19.9511	-27.0927
-93.0333	-19.9697	-27.0725
-93	-19.9884	-27.0523
-92.9667	-20.0071	-27.0321
-92.9333	-20.0258	-27.0117
-92.9	-20.0445	-26.9914
-92.8667	-20.0631	-26.971
-92.8333	-20.0816	-26.9505
-92.8	-20.0999	-26.9301
-92.7667	-20.1181	-26.9096
-92.7333	-20.1361	-26.8891
-92.7	-20.1539	-26.8686
-92.6667	-20.1714	-26.8481
-92.6333	-20.1886	-26.8277
-92.6	-20.2055	-26.8072
-92.5667	-20.2221	-26.7867
-92.5333	-20.2383	-26.7663
-92.5	-20.2541	-26.7459
-92.4667	-20.2694	-26.7256
-92.4333	-20.2844	-26.7052
-92.4	-20.2989	-26.685
-92.3667	-20.3129	-26.6648
-92.3333	-20.3264	-26.6447
-92.3	-20.3395	-26.6246
-92.2667	-20.3519	-26.6046
-92.2333	-20.3639	-26.5847
-92.2	-20.3753	-26.5649
-92.1667	-20.3862	-26.5452
-92.1333	-20.3965	-26.5255
-92.1	-20.4062	-26.506
-92.0667	-20.4153	-26.4866
-92.0333	-20.4239	-26.4673
-92	-20.4319	-26.4481
-91.9667	-20.4393	-26.4291
-91.9333	-20.4461	-26.4102
-91.9	-20.4524	-26.3914
-91.8667	-20.458	-26.3727
-91.8333	-20.4631	-26.3542
-91.8	-20.4677	-26.3359
-91.7667	-20.4717	-26.3176
-91.7333	-20.4751	-26.2996
-91.7	-20.4781	-26.2816
-91.6667	-20.4805	-26.2639
-91.6333	-20.4824	-26.2462
-91.6	-20.4839	-26.2288
-91.5667	-20.4849	-26.2114
-91.5333	-20.4854	-26.1943
-91.5	-20.4855	-26.1772
-91.4667	-20.4852	-26.1604
-91.4333	-20.4846	-26.1436
-91.4	-20.4835	-26.127
-91.3667	-20.4822	-26.1106
-91.3333	-20.4805	-26.0943
-91.3	-20.4786	-26.0781
-91.2667	-20.4764	-26.0621
-91.2333	-20.4739	-26.0461
-91.2	-20.4713	-26.0303
-91.1667	-20.4685	-26.0147
-91.1333	-20.4655	-25.9991
-91.1	-20.4624	-25.9836
-91.0667	-20.4593	-25.9682
-91.0333	-20.456	-25.9529
-91	-20.4528	-25.9377
-90.9667	-20.4495	-25.9225
-90.9333	-20.4463	-25.9074
-90.9	-20.4431	-25.8923
-90.8667	-20.44	-25.8773
-90.8333	-20.437	-25.8623
-90.8	-20.4341	-25.8474
-90.7667	-20.4314	-25.8324
-90.7333	-20.4289	-25.8174
-90.7	-20.4267	-25.8025
-90.6667	-20.4246	-25.7875
-90.6333	-20.4229	-25.7724
-90.6	-20.4214	-25.7574
-90.5667	-20.4203	-25.7422
-90.5333	-20.4194	-25.727
-90.5	-20.419	-25.7117
-90.4667	-20.4189	-25.6964
-90.4333	-20.4193	-25.6809
-90.4	-20.42	-25.6653
-90.3667	-20.4212	-25.6496
-90.3333	-20.4229	-25.6337
-90.3	-20.425	-25.6177
-90.2667	-20.4276	-25.6016
-90.2333	-20.4307	-25.5853
-90.2	-20.4343	-25.5688
-90.1667	-20.4384	-25.5521
-90.1333	-20.443	-25.5352
-90.1	-20.4482	-25.5181
-90.0667	-20.4539	-25.5008
-90.0333	-20.4602	-25.4833
-90	-20.467	-25.4655
-89.9667	-20.4744	-25.4476
-89.9333	-20.4823	-25.4293
-89.9	-20.4908	-25.4109
-89.8667	-20.4998	-25.3922
-89.8333	-20.5093	-25.3732
-89.8	-20.5194	-25.3539
-89.7667	-20.5301	-25.3345
-89.7333	-20.5413	-25.3147
-89.7	-20.553	-25.2947
-89.6667	-20.5652	-25.2744
-89.6333	-20.5779	-25.2538
-89.6	-20.5912	-25.233
-89.5667	-20.6049	-25.2119
-89.5333	-20.6191	-25.1906
-89.5	-20.6337	-25.169
-89.4667	-20.6488	-25.1471
-89.4333	-20.6644	-25.125
-89.4	-20.6803	-25.1026
-89.3667	-20.6967	-25.08
-89.3333	-20.7134	-25.0571
-89.3	-20.7305	-25.0341
-89.2667	-20.7479	-25.0108
-89.2333	-20.7657	-24.9872
-89.2	-20.7838	-24.9635
-89.1667	-20.8022	-24.9396
-89.1333	-20.8208	-24.9155
-89.1	-20.8397	-24.8912
-89.0667	-20.8589	-24.8667
-89.0333	-20.8782	-24.8421
-89	-20.8977	-24.8174
-88.9667	-20.9174	-24.7925
-88.9333	-20.9373	-24.7675
-88.9	-20.9573	-24.7424
-88.8667	-20.9774	-24.7172
-88.8333	-20.9976	-24.6919
-88.8	-21.0179	-24.6665
-88.7667	-21.0382	-24.6411
-88.7333	-21.0585	-24.6157
-88.7	-21.0789	-24.5902
-88.6667	-21.0993	-24.5647
-88.6333	-21.1196	-24.5392
-88.6	-21.1399	-24.5137
-88.5667	-21.1602	-24.4882
-88.5333	-21.1804	-24.4628
-88.5	-21.2005	-24.4374
-88.4667	-21.2204	-24.4121
-88.4333	-21.2403	-24.3869
-88.4	-21.2601	-24.3617
-88.3667	-21.2797	-24.3367
-88.3333	-21.2991	-24.3117
-88.3	-21.3184	-24.2869
-88.2667	-21.3375	-24.2622
-88.2333	-21.3564	-24.2377
-88.2	-21.3751	-24.2133
-88.1667	-21.3936	-24.1891
-88.1333	-21.4118	-24.165
-88.1	-21.4299	-24.1412
-88.0667	-21.4477	-24.1175
-88.0333	-21.4652	-24.094
-88	-21.4825	-24.0706
-87.9667	-21.4996	-24.0475
-87.9333	-21.5163	-24.0246
-87.9	-21.5328	-24.0019
-87.8667	-21.5491	-23.9795
-87.8333	-21.565	-23.9572
-87.8	-21.5807	-23.9352
-87.7667	-21.5961	-23.9133
-87.7333	-21.6112	-23.8917
-87.7	-21.626	-23.8703
-87.6667	-21.6405	-23.8492
-87.6333	-21.6547	-23.8282
-87.6	-21.6686	-23.8075
-87.5667	-21.6822	-23.7869
-87.5333	-21.6955	-23.7666
-87.5	-21.7085	-23.7464
-87.4667	-21.7212	-23.7265
-87.4333	-21.7336	-23.7067
-87.4	-21.7457	-23.6871
-87.3667	-21.7575	-23.6677
-87.3333	-21.7689	-23.6485
-87.3	-21.7801	-23.6294
-87.2667	-21.7909	-23.6104
-87.2333	-21.8014	-23.5916
-87.2	-21.8116	-23.5729
-87.1667	-21.8215	-23.5543
-87.1333	-21.831	-23.5358
-87.1	-21.8402	-23.5174
-87.0667	-21.8491	-23.4991
-87.0333	-21.8577	-23.4808
-87	-21.8659	-23.4626
-86.9667	-21.8738	-23.4444
-86.9333	-21.8814	-23.4263
-86.9	-21.8886	-23.4081
-86.8667	-21.8954	-23.39
-86.8333	-21.9019	-23.3718
-86.8	-21.9081	-23.3536
-86.7667	-21.9139	-23.3354
-86.7333	-21.9193	-23.3171
-86.7	-21.9243	-23.2987
-86.6667	-21.929	-23.2802
-86.6333	-21.9333	-23.2616
-86.6	-21.9372	-23.2428
-86.5667	-21.9407	-23.224
-86.5333	-21.9437	-23.205
-86.5	-21.9464	-23.1858
-86.4667	-21.9487	-23.1664
-86.4333	-21.9505	-23.1469
-86.4	-21.9519	-23.1271
-86.3667	-21.9529	-23.1072
-86.3333	-21.9534	-23.087
-86.3	-21.9535	-23.0665
-86.2667	-21.9531	-23.0458
-86.2333	-21.9523	-23.0249
-86.2	-21.951	-23.0036
-86.1667	-21.9492	-22.9821
-86.1333	-21.9469	-22.9603
-86.1	-21.9442	-22.9381
-86.0667	-21.9409	-22.9157
-86.0333	-21.9372	-22.8929
-86	-21.9329	-22.8698
-85.9667	-21.9282	-22.8464
-85.9333	-21.9229	-22.8227
-85.9	-21.9171	-22.7986
-85.8667	-21.9108	-22.7741
-85.8333	-21.9039	-22.7493
-85.8	-21.8966	-22.7242
-85.7667	-21.8887	-22.6987
-85.7333	-21.8803	-22.6728
-85.7	-21.8713	-22.6466
-85.6667	-21.8618	-22.62
-85.6333	-21.8518	-22.5931
-85.6	-21.8413	-22.5658
-85.5667	-21.8303	-22.5381
-85.5333	-21.8187	-22.5102
-85.5	-21.8066	-22.4818
-85.4667	-21.794	-22.4532
-85.4333	-21.7809	-22.4242
-85.4	-21.7673	-22.3949
-85.3667	-21.7531	-22.3652
-85.3333	-21.7385	-22.3353
-85.3	-21.7235	-22.305
-85.2667	-21.7079	-22.2745
-85.2333	-21.6919	-22.2437
-85.2	-21.6754	-22.2126
-85.1667	-21.6585	-22.1812
-85.1333	-21.6411	-22.1496
-85.1	-21.6234	-22.1178
-85.0667	-21.6052	-22.0857
-85.0333	-21.5866	-22.0534
-85	-21.5677	-22.0209
-84.9667	-21.5484	-21.9883
-84.9333	-21.5287	-21.9554
-84.9	-21.5087	-21.9224
-84.8667	-21.4884	-21.8893
-84.8333	-21.4679	-21.856
-84.8	-21.447	-21.8226
-84.7667	-21.4258	-21.7891
-84.7333	-21.4044	-21.7555
-84.7	-21.3828	-21.7218
-84.6667	-21.361	-21.6881
-84.6333	-21.339	-21.6543
-84.6	-21.3168	-21.6205
-84.5667	-21.2945	-21.5867
-84.5333	-21.272	-21.5529
-84.5	-21.2494	-21.5191
-84.4667	-21.2268	-21.4853
-84.4333	-21.204	-21.4516
-84.4	-21.1812	-21.4179
-84.3667	-21.1584	-21.3843
-84.3333	-21.1355	-21.3507
-84.3	-21.1127	-21.3173
-84.2667	-21.0898	-21.284
-84.2333	-21.067	-21.2507
-84.2	-21.0443	-21.2176
-84.1667	-21.0216	-21.1847
-84.1333	-20.999	-21.1519
-84.1	-20.9766	-21.1192
-84.0667	-20.9542	-21.0867
-84.0333	-20.9319	-21.0544
-84	-20.9099	-21.0223
-83.9667	-20.8879	-20.9903
-83.9333	-20.8662	-20.9586
-83.9	-20.8446	-20.927
-83.8667	-20.8232	-20.8957
-83.8333	-20.8021	-20.8646
-83.8	-20.7811	-20.8337
-83.7667	-20.7604	-20.803
-83.7333	-20.7399	-20.7725
-83.7	-20.7196	-20.7422
-83.6667	-20.6996	-20.7122
-83.6333	-20.6798	-20.6824
-83.6	-20.6603	-20.6529
-83.5667	-20.641	-20.6235
-83.5333	-20.622	-20.5944
-83.5	-20.6033	-20.5655
-83.4667	-20.5848	-20.5369
-83.4333	-20.5666	-20.5085
-83.4	-20.5486	-20.4802
-83.3667	-20.5309	-20.4522
-83.3333	-20.5134	-20.4245
-83.3	-20.4962	-20.3969
-83.2667	-20.4792	-20.3695
-83.2333	-20.4624	-20.3424
-83.2	-20.4459	-20.3154
-83.1667	-20.4296	-20.2886
-83.1333	-20.4135	-20.262
-83.1	-20.3976	-20.2356
-83.0667	-20.3819	-20.2093
-83.0333	-20.3664	-20.1832
-83	-20.351	-20.1573
-82.9667	-20.3358	-20.1315
-82.9333	-20.3208	-20.1059
-82.9	-20.3059	-20.0804
-82.8667	-20.2911	-20.055
-82.8333	-20.2764	-20.0298
-82.8	-20.2619	-20.0046
-82.7667	-20.2474	-19.9796
-82.7333	-20.2329	-19.9546
-82.7	-20.2186	-19.9298
-82.6667	-20.2042	-19.905
-82.6333	-20.1899	-19.8803
-82.6	-20.1756	-19.8557
-82.5667	-20.1613	-19.8311
-82.5333	-20.147	-19.8066
-82.5	-20.1327	-19.7821
-82.4667	-20.1183	-19.7577
-82.4333	-20.1039	-19.7332
-82.4	-20.0894	-19.7089
-82.3667	-20.0748	-19.6845
-82.3333	-20.0601	-19.6601
-82.3	-20.0453	-19.6358
-82.2667	-20.0304	-19.6114
-82.2333	-20.0153	-19.5871
-82.2	-20.0001	-19.5627
-82.1667	-19.9848	-19.5383
-82.1333	-19.9693	-19.5139
-82.1	-19.9537	-19.4894
-82.0667	-19.9379	-19.465
-82.0333	-19.9219	-19.4404
-82	-19.9057	-19.4159
-81.9667	-19.8894	-19.3913
-81.9333	-19.8728	-19.3667
-81.9	-19.8561	-19.342
-81.8667	-19.8391	-19.3173
-81.8333	-19.822	-19.2925
-81.8	-19.8047	-19.2676
-81.7667	-19.7871	-19.2427
-81.7333	-19.7694	-19.2178
-81.7	-19.7515	-19.1928
-81.6667	-19.7334	-19.1677
-81.6333	-19.7151	-19.1425
-81.6	-19.6966	-19.1173
-81.5667	-19.6779	-19.092
-81.5333	-19.6591	-19.0667
-81.5	-19.6401	-19.0413
-81.4667	-19.6209	-19.0158
-81.4333	-19.6017	-18.9903
-81.4	-19.5822	-18.9647
-81.3667	-19.5627	-18.9391
-81.3333	-19.543	-18.9133
-81.3	-19.5232	-18.8876
-81.2667	-19.5034	-18.8617
-81.2333	-19.4834	-18.8358
-81.2	-19.4634	-18.8098
-81.1667	-19.4434	-18.7838
-81.1333	-19.4233	-18.7577
-81.1	-19.4032	-18.7315
-81.0667	-19.383	-18.7053
-81.0333	-19.3629	-18.679
-81	-19.3428	-18.6527
-80.9667	-19.3228	-18.6263
-80.9333	-19.3027	-18.5998
-80.9	-19.2828	-18.5733
-80.8667	-19.2629	-18.5467
-80.8333	-19.2431	-18.5201
-80.8	-19.2235	-18.4934
-80.7667	-19.2039	-18.4667
-80.7333	-19.1845	-18.4399
-80.7	-19.1653	-18.413
-80.6667	-19.1462	-18.3861
-80.6333	-19.1273	-18.3591
-80.6	-19.1086	-18.3321
-80.5667	-19.0901	-18.3049
-80.5333	-19.0718	-18.2778
-80.5	-19.0538	-18.2505
-80.4667	-19.036	-18.2232
-80.4333	-19.0184	-18.1959
-80.4	-19.0011	-18.1684
-80.3667	-18.9841	-18.1409
-80.3333	-18.9674	-18.1133
-80.3	-18.9509	-18.0856
-80.2667	-18.9347	-18.0579
-80.2333	-18.9189	-18.03
-80.2	-18.9033	-18.0021
-80.1667	-18.888	-17.9741
-80.1333	-18.8731	-17.946
-80.1	-18.8584	-17.9178
-80.0667	-18.8441	-17.8895
-80.0333	-18.8301	-17.8611
-80	-18.8164	-17.8326
-79.9667	-18.803	-17.804
-79.9333	-18.7899	-17.7753
-79.9	-18.7771	-17.7464
-79.8667	-18.7646	-17.7174
-79.8333	-18.7524	-17.6883
-79.8	-18.7405	-17.6591
-79.7667	-18.7289	-17.6298
-79.7333	-18.7176	-17.6003
-79.7	-18.7065	-17.5706
-79.6667	-18.6957	-17.5408
-79.6333	-18.6851	-17.5109
-79.6	-18.6748	-17.4808
-79.5667	-18.6647	-17.4505
-79.5333	-18.6548	-17.4201
-79.5	-18.6451	-17.3895
-79.4667	-18.6357	-17.3587
-79.4333	-18.6263	-17.3278
-79.4	-18.6172	-17.2967
-79.3667	-18.6082	-17.2654
-79.3333	-18.5993	-17.2339
-79.3	-18.5905	-17.2023
-79.2667	-18.5819	-17.1704
-79.2333	-18.5733	-17.1384
-79.2	-18.5648	-17.1061
-79.1667	-18.5564	-17.0737
-79.1333	-18.5479	-17.041
-79.1	-18.5395	-17.0082
-79.0667	-18.5312	-16.9752
-79.0333	-18.5227	-16.9419
-79	-18.5143	-16.9085
-78.9667	-18.5058	-16.8749
-78.9333	-18.4973	-16.841
-78.9	-18.4886	-16.807
-78.8667	-18.4799	-16.7727
-78.8333	-18.4711	-16.7383
-78.8	-18.4621	-16.7036
-78.7667	-18.453	-16.6688
-78.7333	-18.4437	-16.6338
-78.7	-18.4343	-16.5986
-78.6667	-18.4247	-16.5632
-78.6333	-18.4148	-16.5276
-78.6	-18.4048	-16.4918
-78.5667	-18.3945	-16.4558
-78.5333	-18.384	-16.4197
-78.5	-18.3733	-16.3834
-78.4667	-18.3622	-16.347
-78.4333	-18.351	-16.3104
-78.4	-18.3394	-16.2736
-78.3667	-18.3275	-16.2367
-78.3333	-18.3154	-16.1997
-78.3	-18.3029	-16.1625
-78.2667	-18.2902	-16.1252
-78.2333	-18.2771	-16.0878
-78.2	-18.2637	-16.0503
-78.1667	-18.25	-16.0127
-78.1333	-18.2359	-15.975
-78.1	-18.2215	-15.9372
-78.0667	-18.2068	-15.8993
-78.0333	-18.1917	-15.8614
-78	-18.1763	-15.8234
-77.9667	-18.1606	-15.7854
-77.9333	-18.1445	-15.7473
-77.9	-18.1281	-15.7092
-77.8667	-18.1113	-15.671
-77.8333	-18.0942	-15.6329
-77.8	-18.0768	-15.5947
-77.7667	-18.0591	-15.5566
-77.7333	-18.0411	-15.5185
-77.7	-18.0227	-15.4804
-77.6667	-18.0041	-15.4423
-77.6333	-17.9851	-15.4042
-77.6	-17.9659	-15.3662
-77.5667	-17.9463	-15.3283
-77.5333	-17.9265	-15.2904
-77.5	-17.9065	-15.2527
-77.4667	-17.8861	-15.2149
-77.4333	-17.8655	-15.1773
-77.4	-17.8447	-15.1398
-77.3667	-17.8237	-15.1024
-77.3333	-17.8024	-15.065
-77.3	-17.781	-15.0278
-77.2667	-17.7593	-14.9907
-77.2333	-17.7375	-14.9538
-77.2	-17.7155	-14.9169
-77.1667	-17.6933	-14.8802
-77.1333	-17.671	-14.8436
-77.1	-17.6486	-14.8072
-77.0667	-17.6261	-14.7709
-77.0333	-17.6034	-14.7347
-77	-17.5806	-14.6987
-76.9667	-17.5578	-14.6629
-76.9333	-17.5349	-14.6272
-76.9	-17.5119	-14.5916
-76.8667	-17.4889	-14.5562
-76.8333	-17.4659	-14.5209
-76.8	-17.4428	-14.4857
-76.7667	-17.4197	-14.4507
-76.7333	-17.3967	-14.4159
-76.7	-17.3736	-14.3812
-76.6667	-17.3506	-14.3466
-76.6333	-17.3276	-14.3121
-76.6	-17.3046	-14.2777
-76.5667	-17.2817	-14.2435
-76.5333	-17.2589	-14.2094
-76.5	-17.2361	-14.1754
-76.4667	-17.2134	-14.1414
-76.4333	-17.1909	-14.1076
-76.4	-17.1684	-14.0739
-76.3667	-17.146	-14.0402
-76.3333	-17.1237	-14.0066
-76.3	-17.1016	-13.973
-76.2667	-17.0796	-13.9395
-76.2333	-17.0577	-13.906
-76.2	-17.036	-13.8726
-76.1667	-17.0144	-13.8391
-76.1333	-16.9929	-13.8057
-76.1	-16.9716	-13.7722
-76.0667	-16.9505	-13.7388
-76.0333	-16.9295	-13.7053
-76	-16.9087	-13.6718
-75.9667	-16.8881	-13.6382
-75.9333	-16.8676	-13.6046
-75.9	-16.8474	-13.5709
-75.8667	-16.8272	-13.5371
-75.8333	-16.8073	-13.5032
-75.8	-16.7875	-13.4692
-75.7667	-16.7679	-13.4351
-75.7333	-16.7485	-13.4009
-75.7	-16.7293	-13.3665
-75.6667	-16.7102	-13.3319
-75.6333	-16.6914	-13.2972
-75.6	-16.6727	-13.2624
-75.5667	-16.6541	-13.2273
-75.5333	-16.6358	-13.192
-75.5	-16.6176	-13.1565
-75.4667	-16.5996	-13.1208
-75.4333	-16.5817	-13.0849
-75.4	-16.564	-13.0488
-75.3667	-16.5465	-13.0124
-75.3333	-16.5292	-12.9757
-75.3	-16.512	-12.9388
-75.2667	-16.495	-12.9016
-75.2333	-16.4781	-12.8641
-75.2	-16.4614	-12.8264
-75.1667	-16.4448	-12.7883
-75.1333	-16.4284	-12.75
-75.1	-16.4121	-12.7113
-75.0667	-16.396	-12.6724
-75.0333	-16.38	-12.6331
-75	-16.3642	-12.5935
-74.9667	-16.3485	-12.5536
-74.9333	-16.3329	-12.5134
-74.9	-16.3175	-12.4729
-74.8667	-16.3022	-12.432
-74.8333	-16.2871	-12.3908
-74.8	-16.272	-12.3493
-74.7667	-16.2571	-12.3075
-74.7333	-16.2423	-12.2653
-74.7	-16.2277	-12.2228
-74.6667	-16.2131	-12.18
-74.6333	-16.1987	-12.1369
-74.6	-16.1844	-12.0935
-74.5667	-16.1702	-12.0497
-74.5333	-16.1561	-12.0057
-74.5	-16.1422	-11.9613
-74.4667	-16.1283	-11.9166
-74.4333	-16.1145	-11.8717
-74.4	-16.1009	-11.8264
-74.3667	-16.0873	-11.7809
-74.3333	-16.0739	-11.7351
-74.3	-16.0605	-11.689
-74.2667	-16.0472	-11.6427
-74.2333	-16.0341	-11.5961
-74.2	-16.021	-11.5493
-74.1667	-16.0079	-11.5022
-74.1333	-15.995	-11.4549
-74.1	-15.9822	-11.4074
-74.0667	-15.9694	-11.3597
-74.0333	-15.9566	-11.3118
-74	-15.944	-11.2636
-73.9667	-15.9314	-11.2154
-73.9333	-15.9188	-11.1669
-73.9	-15.9063	-11.1183
-73.8667	-15.8939	-11.0695
-73.8333	-15.8815	-11.0205
-73.8	-15.8691	-10.9715
-73.7667	-15.8567	-10.9223
-73.7333	-15.8444	-10.873
-73.7	-15.832	-10.8236
-73.6667	-15.8197	-10.7741
-73.6333	-15.8074	-10.7245
-73.6	-15.795	-10.6749
-73.5667	-15.7827	-10.6252
-73.5333	-15.7703	-10.5754
-73.5	-15.7579	-10.5256
-73.4667	-15.7454	-10.4757
-73.4333	-15.7329	-10.4258
-73.4	-15.7203	-10.3759
-73.3667	-15.7076	-10.3259
-73.3333	-15.6949	-10.276
-73.3	-15.6821	-10.2261
-73.2667	-15.6691	-10.1761
-73.2333	-15.6561	-10.1262
-73.2	-15.6429	-10.0763
-73.1667	-15.6296	-10.0264
-73.1333	-15.6161	-9.97655
-73.1	-15.6025	-9.92674
-73.0667	-15.5888	-9.87697
-73.0333	-15.5748	-9.82724
-73	-15.5607	-9.77757
-72.9667	-15.5463	-9.72796
-72.9333	-15.5318	-9.67841
-72.9	-15.517	-9.62892
-72.8667	-15.502	-9.5795
-72.8333	-15.4868	-9.53016
-72.8	-15.4713	-9.48088
-72.7667	-15.4556	-9.43169
-72.7333	-15.4396	-9.38258
-72.7	-15.4233	-9.33355
-72.6667	-15.4067	-9.2846
-72.6333	-15.3899	-9.23575
-72.6	-15.3727	-9.18698
-72.5667	-15.3552	-9.1383
-72.5333	-15.3374	-9.08971
-72.5	-15.3193	-9.04122
-72.4667	-15.3009	-8.99282
-72.4333	-15.2821	-8.94452
-72.4	-15.263	-8.89631
-72.3667	-15.2435	-8.8482
-72.3333	-15.2237	-8.80018
-72.3	-15.2035	-8.75226
-72.2667	-15.183	-8.70444
-72.2333	-15.1622	-8.65672
-72.2	-15.1409	-8.60909
-72.1667	-15.1194	-8.56156
-72.1333	-15.0975	-8.51413
-72.1	-15.0752	-8.46679
-72.0667	-15.0526	-8.41956
-72.0333	-15.0296	-8.37241
-72	-15.0063	-8.32536
-71.9667	-14.9827	-8.27841
-71.9333	-14.9587	-8.23155
-71.9	-14.9344	-8.18478
-71.8667	-14.9098	-8.1381
-71.8333	-14.8849	-8.09151
-71.8	-14.8597	-8.04501
-71.7667	-14.8341	-7.9986
-71.7333	-14.8084	-7.95228
-71.7	-14.7823	-7.90604
-71.6667	-14.756	-7.85989
-71.6333	-14.7294	-7.81381
-71.6	-14.7027	-7.76782
-71.5667	-14.6757	-7.7219
-71.5333	-14.6485	-7.67605
-71.5	-14.6211	-7.63028
-71.4667	-14.5935	-7.58458
-71.4333	-14.5658	-7.53895
-71.4	-14.538	-7.49338
-71.3667	-14.51	-7.44787
-71.3333	-14.482	-7.40242
-71.3	-14.4538	-7.35703
-71.2667	-14.4256	-7.31168
-71.2333	-14.3974	-7.26638
-71.2	-14.3691	-7.22113
-71.1667	-14.3409	-7.17591
-71.1333	-14.3126	-7.13072
-71.1	-14.2844	-7.08557
-71.0667	-14.2563	-7.04043
-71.0333	-14.2282	-6.99532
-71	-14.2002	-6.95022
-70.9667	-14.1723	-6.90512
-70.9333	-14.1446	-6.86003
-70.9	-14.117	-6.81493
-70.8667	-14.0896	-6.76982
-70.8333	-14.0624	-6.72469
-70.8	-14.0354	-6.67954
-70.7667	-14.0087	-6.63435
-70.7333	-13.9822	-6.58913
-70.7	-13.9559	-6.54385
-70.6667	-13.93	-6.49853
-70.6333	-13.9044	-6.45314
-70.6	-13.8791	-6.40768
-70.5667	-13.8541	-6.36215
-70.5333	-13.8295	-6.31652
-70.5	-13.8052	-6.27081
-70.4667	-13.7813	-6.22499
-70.4333	-13.7579	-6.17906
-70.4	-13.7348	-6.13301
-70.3667	-13.7121	-6.08683
-70.3333	-13.6899	-6.04052
-70.3	-13.6681	-5.99406
-70.2667	-13.6468	-5.94745
-70.2333	-13.6259	-5.90067
-70.2	-13.6055	-5.85373
-70.1667	-13.5856	-5.80661
-70.1333	-13.5661	-5.7593
-70.1	-13.5471	-5.71179
-70.0667	-13.5287	-5.66409
-70.0333	-13.5106	-5.61617
-70	-13.4931	-5.56804
-69.9667	-13.4761	-5.51968
-69.9333	-13.4596	-5.47109
-69.9	-13.4435	-5.42227
-69.8667	-13.4279	-5.37319
-69.8333	-13.4128	-5.32387
-69.8	-13.3982	-5.2743
-69.7667	-13.3841	-5.22446
-69.7333	-13.3704	-5.17435
-69.7	-13.3572	-5.12398
-69.6667	-13.3445	-5.07333
-69.6333	-13.3322	-5.0224
-69.6	-13.3203	-4.97119
-69.5667	-13.3089	-4.91969
-69.5333	-13.2979	-4.86791
-69.5	-13.2873	-4.81584
-69.4667	-13.277	-4.76348
-69.4333	-13.2672	-4.71083
-69.4	-13.2577	-4.65788
-69.3667	-13.2486	-4.60464
-69.3333	-13.2399	-4.55112
-69.3	-13.2314	-4.4973
-69.2667	-13.2233	-4.44319
-69.2333	-13.2155	-4.3888
-69.2	-13.2079	-4.33412
-69.1667	-13.2007	-4.27917
-69.1333	-13.1937	-4.22393
-69.1	-13.1869	-4.16842
-69.0667	-13.1803	-4.11265
-69.0333	-13.174	-4.05661
-69	-13.1678	-4.00031
-68.9667	-13.1619	-3.94375
-68.9333	-13.156	-3.88695
-68.9	-13.1504	-3.82991
-68.8667	-13.1448	-3.77264
-68.8333	-13.1394	-3.71514
-68.8	-13.1341	-3.65742
-68.7667	-13.1288	-3.59949
-68.7333	-13.1236	-3.54136
-68.7	-13.1185	-3.48303
-68.6667	-13.1134	-3.42452
-68.6333	-13.1084	-3.36583
-68.6	-13.1033	-3.30698
-68.5667	-13.0983	-3.24797
-68.5333	-13.0933	-3.18881
-68.5	-13.0882	-3.12951
-68.4667	-13.0831	-3.07008
-68.4333	-13.078	-3.01053
-68.4	-13.0728	-2.95088
-68.3667	-13.0676	-2.89112
-68.3333	-13.0622	-2.83128
-68.3	-13.0569	-2.77135
-68.2667	-13.0514	-2.71136
-68.2333	-13.0458	-2.6513
-68.2	-13.0402	-2.59119
-68.1667	-13.0344	-2.53104
-68.1333	-13.0285	-2.47086
-68.1	-13.0225	-2.41065
-68.0667	-13.0164	-2.35043
-68.0333	-13.0102	-2.2902
-68	-13.0038	-2.22997
-67.9667	-12.9973	-2.16975
-67.9333	-12.9907	-2.10955
-67.9	-12.984	-2.04937
-67.8667	-12.9771	-1.98922
-67.8333	-12.9701	-1.92911
-67.8	-12.9629	-1.86904
-67.7667	-12.9556	-1.80902
-67.7333	-12.9482	-1.74905
-67.7	-12.9406	-1.68914
-67.6667	-12.9329	-1.62929
-67.6333	-12.9251	-1.56951
-67.6	-12.9171	-1.50979
-67.5667	-12.909	-1.45015
-67.5333	-12.9007	-1.39058
-67.5	-12.8923	-1.33109
-67.4667	-12.8838	-1.27167
-67.4333	-12.8752	-1.21233
-67.4	-12.8664	-1.15307
-67.3667	-12.8575	-1.09389
-67.3333	-12.8485	-1.03478
-67.3	-12.8393	-0.975747
-67.2667	-12.83	-0.916787
-67.2333	-12.8206	-0.857897
-67.2	-12.8111	-0.799075
-67.1667	-12.8014	-0.740316
-67.1333	-12.7917	-0.681618
-67.1	-12.7818	-0.622975
-67.0667	-12.7717	-0.564383
-67.0333	-12.7616	-0.505836
-67	-12.7513	-0.447329
-66.9667	-12.7409	-0.388856
-66.9333	-12.7304	-0.330409
-66.9	-12.7197	-0.271982
-66.8667	-12.7089	-0.213567
-66.8333	-12.698	-0.155158
-66.8	-12.6869	-0.0967456
-66.7667	-12.6757	-0.0383219
-66.7333	-12.6644	0.0201215
-66.7	-12.6529	0.0785933
-66.6667	-12.6413	0.137103
-66.6333	-12.6295	0.195659
-66.6	-12.6176	0.25427
-66.5667	-12.6055	0.312947
-66.5333	-12.5932	0.371699
-66.5	-12.5808	0.430535
-66.4667	-12.5682	0.489465
-66.4333	-12.5554	0.548499
-66.4	-12.5424	0.607646
-66.3667	-12.5292	0.666915
-66.3333	-12.5159	0.726317
-66.3	-12.5023	0.785861
-66.2667	-12.4885	0.845555
-66.2333	-12.4746	0.90541
-66.2	-12.4604	0.965433
-66.1667	-12.4459	1.02563
-66.1333	-12.4313	1.08602
-66.1	-12.4164	1.1466
-66.0667	-12.4013	1.20738
-66.0333	-12.3859	1.26838
-66	-12.3703	1.32959
-65.9667	-12.3544	1.39102
-65.9333	-12.3383	1.45268
-65.9	-12.3219	1.51458
-65.8667	-12.3052	1.57672
-65.8333	-12.2883	1.6391
-65.8	-12.2711	1.70174
-65.7667	-12.2537	1.76463
-65.7333	-12.2359	1.82778
-65.7	-12.2179	1.89119
-65.6667	-12.1996	1.95487
-65.6333	-12.181	2.01881
-65.6	-12.1621	2.08302
-65.5667	-12.143	2.1475
-65.5333	-12.1236	2.21225
-65.5	-12.1039	2.27727
-65.4667	-12.0839	2.34255
-65.4333	-12.0636	2.40811
-65.4	-12.0431	2.47393
-65.3667	-12.0222	2.54001
-65.3333	-12.0011	2.60635
-65.3	-11.9798	2.67295
-65.2667	-11.9582	2.7398
-65.2333	-11.9363	2.80691
-65.2	-11.9142	2.87425
-65.1667	-11.8918	2.94184
-65.1333	-11.8692	3.00965
-65.1	-11.8463	3.0777
-65.0667	-11.8232	3.14596
-65.0333	-11.7999	3.21444
-65	-11.7764	3.28312
-64.9667	-11.7526	3.352
-64.9333	-11.7287	3.42107
-64.9	-11.7046	3.49031
-64.8667	-11.6803	3.55974
-64.8333	-11.6558	3.62932
-64.8	-11.6311	3.69906
-64.7667	-11.6063	3.76894
-64.7333	-11.5813	3.83896
-64.7	-11.5562	3.9091
-64.6667	-11.5309	3.97935
-64.6333	-11.5055	4.04972
-64.6	-11.48	4.12017
-64.5667	-11.4544	4.19072
-64.5333	-11.4286	4.26133
-64.5	-11.4028	4.33202
-64.4667	-11.3769	4.40275
-64.4333	-11.3509	4.47354
-64.4	-11.3249	4.54435
-64.3667	-11.2987	4.6152
-64.3333	-11.2725	4.68606
-64.3	-11.2463	4.75693
-64.2667	-11.22	4.82779
-64.2333	-11.1936	4.89865
-64.2	-11.1672	4.96948
-64.1667	-11.1408	5.04029
-64.1333	-11.1143	5.11107
-64.1	-11.0878	5.1818
-64.0667	-11.0613	5.25248
-64.0333	-11.0348	5.32311
-64	-11.0082	5.39367
-63.9667	-10.9816	5.46416
-63.9333	-10.955	5.53458
-63.9	-10.9284	5.60492
-63.8667	-10.9017	5.67518
-63.8333	-10.875	5.74534
-63.8	-10.8483	5.81542
-63.7667	-10.8215	5.88539
-63.7333	-10.7947	5.95528
-63.7	-10.7679	6.02506
-63.6667	-10.741	6.09473
-63.6333	-10.7141	6.16431
-63.6	-10.6871	6.23378
-63.5667	-10.66	6.30314
-63.5333	-10.6329	6.3724
-63.5	-10.6057	6.44156
-63.4667	-10.5785	6.51061
-63.4333	-10.5511	6.57956
-63.4	-10.5236	6.64842
-63.3667	-10.496	6.71717
-63.3333	-10.4683	6.78583
-63.3	-10.4405	6.85441
-63.2667	-10.4125	6.92289
-63.2333	-10.3844	6.9913
-63.2	-10.3561	7.05962
-63.1667	-10.3276	7.12788
-63.1333	-10.299	7.19606
-63.1	-10.2701	7.26419
-63.0667	-10.2411	7.33226
-63.0333	-10.2118	7.40028
-63	-10.1823	7.46825
-62.9667	-10.1526	7.5362
-62.9333	-10.1226	7.60411
-62.9	-10.0923	7.672
-62.8667	-10.0618	7.73988
-62.8333	-10.031	7.80776
-62.8	-9.99991	7.87564
-62.7667	-9.96851	7.94352
-62.7333	-9.93681	8.01143
-62.7	-9.90479	8.07936
-62.6667	-9.87245	8.14733
-62.6333	-9.83977	8.21534
-62.6	-9.80675	8.28341
-62.5667	-9.77338	8.35154
-62.5333	-9.73967	8.41973
-62.5	-9.70559	8.488
-62.4667	-9.67115	8.55636
-62.4333	-9.63635	8.62482
-62.4	-9.60119	8.69337
-62.3667	-9.56565	8.76204
-62.3333	-9.52974	8.83083
-62.3	-9.49347	8.89974
-62.2667	-9.45682	8.96878
-62.2333	-9.41981	9.03797
-62.2	-9.38243	9.10731
-62.1667	-9.3447	9.1768
-62.1333	-9.3066	9.24645
-62.1	-9.26816	9.31628
-62.0667	-9.22938	9.38627
-62.0333	-9.19026	9.45645
-62	-9.15081	9.52682
-61.9667	-9.11104	9.59738
-61.9333	-9.07097	9.66813
-61.9	-9.0306	9.73909
-61.8667	-8.98995	9.81025
-61.8333	-8.94903	9.88163
-61.8	-8.90785	9.95322
-61.7667	-8.86644	10.025
-61.7333	-8.8248	10.0971
-61.7	-8.78295	10.1693
-61.6667	-8.74091	10.2418
-61.6333	-8.6987	10.3145
-61.6	-8.65634	10.3874
-61.5667	-8.61385	10.4606
-61.5333	-8.57125	10.534
-61.5	-8.52856	10.6077
-61.4667	-8.4858	10.6815
-61.4333	-8.44299	10.7556
-61.4	-8.40016	10.83
-61.3667	-8.35733	10.9046
-61.3333	-8.31452	10.9794
-61.3	-8.27177	11.0545
-61.2667	-8.22908	11.1297
-61.2333	-8.18649	11.2053
-61.2	-8.14402	11.281
-61.1667	-8.10169	11.357
-61.1333	-8.05954	11.4332
-61.1	-8.01758	11.5096
-61.0667	-7.97584	11.5863
-61.0333	-7.93435	11.6632
-61	-7.89312	11.7403
-60.9667	-7.85218	11.8176
-60.9333	-7.81156	11.8951
-60.9	-7.77128	11.9728
-60.8667	-7.73136	12.0508
-60.8333	-7.69183	12.1289
-60.8	-7.6527	12.2073
-60.7667	-7.61401	12.2858
-60.7333	-7.57576	12.3645
-60.7	-7.53798	12.4435
-60.6667	-7.50068	12.5226
-60.6333	-7.4639	12.6019
-60.6	-7.42764	12.6813
-60.5667	-7.39192	12.761
-60.5333	-7.35676	12.8408
-60.5	-7.32218	12.9208
-60.4667	-7.28818	13.0009
-60.4333	-7.25478	13.0813
-60.4	-7.22199	13.1617
-60.3667	-7.18983	13.2424
-60.3333	-7.15831	13.3232
-60.3	-7.12743	13.4041
-60.2667	-7.09719	13.4852
-60.2333	-7.06762	13.5665
-60.2	-7.03871	13.6479
-60.1667	-7.01047	13.7294
-60.1333	-6.98291	13.8111
-60.1	-6.95602	13.8929
-60.0667	-6.9298	13.9749
-60.0333	-6.90426	14.057
-60	-6.8794	14.1392
-59.9667	-6.8552	14.2216
-59.9333	-6.83168	14.3041
-59.9	-6.80883	14.3867
-59.8667	-6.78663	14.4695
-59.8333	-6.76509	14.5524
-59.8	-6.7442	14.6355
-59.7667	-6.72395	14.7186
-59.7333	-6.70432	14.802
-59.7	-6.68532	14.8854
-59.6667	-6.66692	14.969
-59.6333	-6.64912	15.0528
-59.6	-6.63191	15.1367
-59.5667	-6.61526	15.2207
-59.5333	-6.59917	15.3049
-59.5	-6.58362	15.3892
-59.4667	-6.5686	15.4737
-59.4333	-6.55409	15.5583
-59.4	-6.54008	15.6431
-59.3667	-6.52654	15.7281
-59.3333	-6.51346	15.8132
-59.3	-6.50082	15.8985
-59.2667	-6.4886	15.9839
-59.2333	-6.47679	16.0695
-59.2	-6.46536	16.1553
-59.1667	-6.4543	16.2413
-59.1333	-6.44359	16.3274
-59.1	-6.43321	16.4137
-59.0667	-6.42313	16.5002
-59.0333	-6.41335	16.5869
-59	-6.40383	16.6738
-58.9667	-6.39457	16.7609
-58.9333	-6.38553	16.8482
-58.9	-6.37671	16.9356
-58.8667	-6.36809	17.0233
-58.8333	-6.35964	17.1112
-58.8	-6.35135	17.1993
-58.7667	-6.34319	17.2876
-58.7333	-6.33516	17.3761
-58.7	-6.32724	17.4648
-58.6667	-6.3194	17.5537
-58.6333	-6.31164	17.6429
-58.6	-6.30393	17.7323
-58.5667	-6.29626	17.8219
-58.5333	-6.28862	17.9117
-58.5	-6.281	18.0017
-58.4667	-6.27337	18.092
-58.4333	-6.26573	18.1824
-58.4	-6.25806	18.2731
-58.3667	-6.25036	18.3641
-58.3333	-6.24261	18.4552
-58.3	-6.2348	18.5466
-58.2667	-6.22693	18.6381
-58.2333	-6.21897	18.7299
-58.2	-6.21094	18.8219
-58.1667	-6.20281	18.9142
-58.1333	-6.19458	19.0066
-58.1	-6.18625	19.0993
-58.0667	-6.17781	19.1921
-58.0333	-6.16926	19.2852
-58	-6.16058	19.3785
-57.9667	-6.15179	19.472
-57.9333	-6.14287	19.5656
-57.9	-6.13382	19.6595
-57.8667	-6.12465	19.7536
-57.8333	-6.11535	19.8478
-57.8	-6.10591	19.9423
-57.7667	-6.09635	20.0369
-57.7333	-6.08666	20.1317
-57.7	-6.07685	20.2267
-57.6667	-6.06691	20.3218
-57.6333	-6.05684	20.4171
-57.6	-6.04666	20.5126
-57.5667	-6.03636	20.6083
-57.5333	-6.02595	20.7041
-57.5	-6.01543	20.8
-57.4667	-6.0048	20.8961
-57.4333	-5.99407	20.9923
-57.4	-5.98325	21.0887
-57.3667	-5.97233	21.1852
-57.3333	-5.96133	21.2819
-57.3	-5.95025	21.3786
-57.2667	-5.93909	21.4755
-57.2333	-5.92786	21.5725
-57.2	-5.91657	21.6697
-57.1667	-5.90521	21.7669
-57.1333	-5.89381	21.8643
-57.1	-5.88235	21.9617
-57.0667	-5.87085	22.0593
-57.0333	-5.85931	22.1569
-57	-5.84774	22.2547
-56.9667	-5.83614	22.3526
-56.9333	-5.82452	22.4505
-56.9	-5.81287	22.5486
-56.8667	-5.80122	22.6467
-56.8333	-5.78955	22.7449
-56.8	-5.77787	22.8432
-56.7667	-5.76618	22.9416
-56.7333	-5.7545	23.0401
-56.7	-5.74281	23.1386
-56.6667	-5.73112	23.2372
-56.6333	-5.71944	23.3359
-56.6	-5.70777	23.4347
-56.5667	-5.69609	23.5336
-56.5333	-5.68443	23.6325
-56.5	-5.67276	23.7315
-56.4667	-5.6611	23.8306
-56.4333	-5.64945	23.9298
-56.4	-5.63779	24.029
-56.3667	-5.62614	24.1283
-56.3333	-5.61447	24.2277
-56.3	-5.60281	24.3271
-56.2667	-5.59112	24.4267
-56.2333	-5.57943	24.5263
-56.2	-5.56771	24.626
-56.1667	-5.55597	24.7257
-56.1333	-5.54419	24.8256
-56.1	-5.53238	24.9255
-56.0667	-5.52053	25.0255
-56.0333	-5.50862	25.1256
-56	-5.49665	25.2257
-55.9667	-5.48462	25.326
-55.9333	-5.47252	25.4263
-55.9	-5.46033	25.5268
-55.8667	-5.44805	25.6273
-55.8333	-5.43567	25.7279
-55.8	-5.42319	25.8286
-55.7667	-5.41058	25.9294
-55.7333	-5.39785	26.0303
-55.7	-5.38498	26.1313
-55.6667	-5.37197	26.2324
-55.6333	-5.35879	26.3336
-55.6	-5.34545	26.4349
-55.5667	-5.33194	26.5363
-55.5333	-5.31824	26.6378
-55.5	-5.30434	26.7394
-55.4667	-5.29023	26.8412
-55.4333	-5.27591	26.9431
-55.4	-5.26136	27.045
-55.3667	-5.24658	27.1471
-55.3333	-5.23155	27.2494
-55.3	-5.21628	27.3517
-55.2667	-5.20073	27.4542
-55.2333	-5.18492	27.5568
-55.2	-5.16883	27.6596
-55.1667	-5.15245	27.7625
-55.1333	-5.13578	27.8655
-55.1	-5.1188	27.9687
-55.0667	-5.10152	28.072
-55.0333	-5.08392	28.1755
-55	-5.066	28.2791
-54.9667	-5.04776	28.3828
-54.9333	-5.02918	28.4868
-54.9	-5.01027	28.5908
-54.8667	-4.99101	28.6951
-54.8333	-4.97142	28.7995
-54.8	-4.95147	28.9041
-54.7667	-4.93117	29.0088
-54.7333	-4.91053	29.1138
-54.7	-4.88952	29.2189
-54.6667	-4.86816	29.3241
-54.6333	-4.84645	29.4296
-54.6	-4.82438	29.5352
-54.5667	-4.80195	29.6411
-54.5333	-4.77916	29.7471
-54.5	-4.75602	29.8533
-54.4667	-4.73253	29.9597
-54.4333	-4.70868	30.0664
-54.4	-4.68448	30.1732
-54.3667	-4.65994	30.2802
-54.3333	-4.63505	30.3874
-54.3	-4.60982	30.4949
-54.2667	-4.58425	30.6026
-54.2333	-4.55835	30.7104
-54.2	-4.53212	30.8185
-54.1667	-4.50556	30.9269
-54.1333	-4.47868	31.0354
-54.1	-4.45149	31.1442
-54.0667	-4.42399	31.2532
-54.0333	-4.39618	31.3625
-54	-4.36807	31.472
-53.9667	-4.33966	31.5817
-53.9333	-4.31097	31.6917
-53.9	-4.28199	31.8019
-53.8667	-4.25273	31.9124
-53.8333	-4.2232	32.0231
-53.8	-4.19341	32.1341
-53.7667	-4.16335	32.2454
-53.7333	-4.13304	32.3569
-53.7	-4.10247	32.4686
-53.6667	-4.07166	32.5807
-53.6333	-4.04061	32.6929
-53.6	-4.00933	32.8055
-53.5667	-3.97782	32.9183
-53.5333	-3.94608	33.0314
-53.5	-3.91413	33.1448
-53.4667	-3.88195	33.2584
-53.4333	-3.84957	33.3723
-53.4	-3.81698	33.4865
-53.3667	-3.78419	33.601
-53.3333	-3.75121	33.7157
-53.3	-3.71802	33.8307
-53.2667	-3.68465	33.946
-53.2333	-3.65109	34.0615
-53.2	-3.61734	34.1774
-53.1667	-3.58342	34.2935
-53.1333	-3.54931	34.4098
-53.1	-3.51503	34.5265
-53.0667	-3.48058	34.6434
-53.0333	-3.44595	34.7606
-53	-3.41115	34.878
-52.9667	-3.37619	34.9957
-52.9333	-3.34106	35.1137
-52.9	-3.30577	35.2319
-52.8667	-3.27032	35.3504
-52.8333	-3.23471	35.4691
-52.8	-3.19894	35.588
-52.7667	-3.16301	35.7072
-52.7333	-3.12693	35.8267
-52.7	-3.09069	35.9463
-52.6667	-3.0543	36.0662
-52.6333	-3.01776	36.1863
-52.6	-2.98107	36.3066
-52.5667	-2.94423	36.4271
-52.5333	-2.90724	36.5478
-52.5	-2.87011	36.6687
-52.4667	-2.83284	36.7898
-52.4333	-2.79542	36.911
-52.4	-2.75786	37.0324
-52.3667	-2.72017	37.154
-52.3333	-2.68234	37.2757
-52.3	-2.64438	37.3975
-52.2667	-2.60629	37.5195
-52.2333	-2.56807	37.6416
-52.2	-2.52973	37.7638
-52.1667	-2.49127	37.8861
-52.1333	-2.45269	38.0085
-52.1	-2.41399	38.131
-52.0667	-2.37518	38.2536
-52.0333	-2.33627	38.3762
-52	-2.29726	38.4988
-51.9667	-2.25815	38.6215
-51.9333	-2.21895	38.7443
-51.9	-2.17966	38.867
-51.8667	-2.14029	38.9898
-51.8333	-2.10084	39.1126
-51.8	-2.06132	39.2353
-51.7667	-2.02174	39.3581
-51.7333	-1.9821	39.4808
-51.7	-1.94241	39.6035
-51.6667	-1.90268	39.7261
-51.6333	-1.8629	39.8487
-51.6	-1.8231	39.9713
-51.5667	-1.78327	40.0937
-51.5333	-1.74342	40.2161
-51.5	-1.70357	40.3384
-51.4667	-1.66371	40.4607
-51.4333	-1.62387	40.5828
-51.4	-1.58403	40.7049
-51.3667	-1.54422	40.8269
-51.3333	-1.50444	40.9487
-51.3	-1.4647	41.0705
-51.2667	-1.425	41.1921
-51.2333	-1.38536	41.3137
-51.2	-1.34578	41.4351
-51.1667	-1.30627	41.5565
-51.1333	-1.26684	41.6777
-51.1	-1.22749	41.7988
-51.0667	-1.18824	41.9198
-51.0333	-1.14908	42.0408
-51	-1.11004	42.1616
-50.9667	-1.0711	42.2823
-50.9333	-1.03229	42.403
-50.9	-0.9936	42.5236
-50.8667	-0.955045	42.6441
-50.8333	-0.916628	42.7645
-50.8	-0.878354	42.8849
-50.7667	-0.840228	43.0052
-50.7333	-0.802254	43.1255
-50.7	-0.764438	43.2457
-50.6667	-0.726781	43.366
-50.6333	-0.689288	43.4862
-50.6	-0.651961	43.6065
-50.5667	-0.614802	43.7267
-50.5333	-0.577814	43.847
-50.5	-0.540997	43.9674
-50.4667	-0.504351	44.0878
-50.4333	-0.467879	44.2083
-50.4	-0.431578	44.3288
-50.3667	-0.395448	44.4495
-50.3333	-0.359487	44.5703
-50.3	-0.323694	44.6912
-50.2667	-0.288067	44.8123
-50.2333	-0.252601	44.9336
-50.2	-0.217294	45.055
-50.1667	-0.182141	45.1767
-50.1333	-0.147137	45.2986
-50.1	-0.112278	45.4207
-50.0667	-0.077558	45.543
-50.0333	-0.0429702	45.6657
-50	-0.00850821	45.7886
-49.9667	0.0258352	45.9119
-49.9333	0.0600676	46.0354
-49.9	0.0941972	46.1593
-49.8667	0.128232	46.2836
-49.8333	0.162182	46.4082
-49.8	0.196055	46.5332
-49.7667	0.229862	46.6586
-49.7333	0.263612	46.7844
-49.7	0.297316	46.9107
-49.6667	0.330984	47.0374
-49.6333	0.364628	47.1645
-49.6	0.398257	47.2921
-49.5667	0.431884	47.4202
-49.5333	0.46552	47.5488
-49.5	0.499176	47.6779
-49.4667	0.532864	47.8075
-49.4333	0.566596	47.9376
-49.4	0.600385	48.0683
-49.3667	0.634241	48.1995
-49.3333	0.668177	48.3312
-49.3	0.702204	48.4635
-49.2667	0.736335	48.5963
-49.2333	0.770581	48.7298
-49.2	0.804955	48.8637
-49.1667	0.839467	48.9983
-49.1333	0.874129	49.1334
-49.1	0.908953	49.2691
-49.0667	0.943948	49.4054
-49.0333	0.979128	49.5422
-49	1.0145	49.6797
-48.9667	1.05008	49.8177
-48.9333	1.08587	49.9563
-48.9	1.12189	50.0954
-48.8667	1.15814	50.2352
-48.8333	1.19464	50.3755
-48.8	1.23138	50.5164
-48.7667	1.26839	50.6578
-48.7333	1.30567	50.7998
-48.7	1.34323	50.9423
-48.6667	1.38107	51.0854
-48.6333	1.4192	51.229
-48.6	1.45763	51.3732
-48.5667	1.49637	51.5179
-48.5333	1.53543	51.6631
-48.5	1.5748	51.8088
-48.4667	1.61449	51.955
-48.4333	1.65452	52.1017
-48.4	1.69488	52.2489
-48.3667	1.73558	52.3965
-48.3333	1.77663	52.5447
-48.3	1.81802	52.6932
-48.2667	1.85976	52.8423
-48.2333	1.90186	52.9917
-48.2	1.94432	53.1416
-48.1667	1.98714	53.292
-48.1333	2.03032	53.4427
-48.1	2.07388	53.5938
-48.0667	2.1178	53.7454
-48.0333	2.16209	53.8973
-48	2.20676	54.0496
-47.9667	2.25181	54.2022
-47.9333	2.29723	54.3552
-47.9	2.34303	54.5086
-47.8667	2.38922	54.6623
-47.8333	2.43579	54.8163
-47.8	2.48274	54.9706
-47.7667	2.53008	55.1253
-47.7333	2.57781	55.2803
-47.7	2.62593	55.4356
-47.6667	2.67445	55.5912
-47.6333	2.72335	55.747
-47.6	2.77266	55.9032
-47.5667	2.82236	56.0596
-47.5333	2.87246	56.2164
-47.5	2.92297	56.3733
-47.4667	2.97388	56.5306
-47.4333	3.02519	56.6881
-47.4	3.07692	56.8459
-47.3667	3.12907	57.0039
-47.3333	3.18163	57.1622
-47.3	3.23461	57.3208
-47.2667	3.28801	57.4795
-47.2333	3.34184	57.6386
-47.2	3.3961	57.7979
-47.1667	3.4508	57.9574
-47.1333	3.50593	58.1172
-47.1	3.56151	58.2772
-47.0667	3.61754	58.4375
-47.0333	3.67403	58.598
-47	3.73097	58.7588
-46.9667	3.78837	58.9199
-46.9333	3.84625	59.0812
-46.9	3.90459	59.2427
-46.8667	3.96342	59.4045
-46.8333	4.02274	59.5666
-46.8	4.08254	59.7289
-46.7667	4.14284	59.8915
-46.7333	4.20364	60.0544
-46.7	4.26495	60.2175
-46.6667	4.32678	60.3809
-46.6333	4.38912	60.5446
-46.6	4.45199	60.7086
-46.5667	4.5154	60.8729
-46.5333	4.57933	61.0374
-46.5	4.64381	61.2023
-46.4667	4.70884	61.3675
-46.4333	4.77441	61.5329
-46.4	4.84054	61.6987
-46.3667	4.90724	61.8648
-46.3333	4.97449	62.0312
-46.3	5.04232	62.1979
-46.2667	5.11071	62.3649
-46.2333	5.17968	62.5323
-46.2	5.24923	62.7
-46.1667	5.31936	62.868
-46.1333	5.39007	63.0364
-46.1	5.46136	63.2051
-46.0667	5.53323	63.3741
-46.0333	5.60568	63.5435
-46	5.67872	63.7132
-45.9667	5.75234	63.8833
-45.9333	5.82653	64.0537
-45.9	5.90131	64.2244
-45.8667	5.97665	64.3955
-45.8333	6.05257	64.5669
-45.8	6.12905	64.7387
-45.7667	6.20609	64.9108
-45.7333	6.28369	65.0832
-45.7	6.36184	65.256
-45.6667	6.44052	65.4291
-45.6333	6.51974	65.6026
-45.6	6.59949	65.7764
-45.5667	6.67975	65.9505
-45.5333	6.76051	66.1249
-45.5	6.84177	66.2996
-45.4667	6.92351	66.4747
-45.4333	7.00572	66.6501
-45.4	7.08839	66.8257
-45.3667	7.1715	67.0017
-45.3333	7.25505	67.1779
-45.3	7.33901	67.3544
-45.2667	7.42337	67.5312
-45.2333	7.50811	67.7083
-45.2	7.59322	67.8856
-45.1667	7.67869	68.0631
-45.1333	7.76449	68.2409
-45.1	7.85061	68.4189
-45.0667	7.93702	68.5972
-45.0333	8.02372	68.7756
-45	8.11067	68.9543
-44.9667	8.19787	69.1332
-44.9333	8.2853	69.3122
-44.9	8.37292	69.4914
-44.8667	8.46074	69.6708
-44.8333	8.54871	69.8503
-44.8	8.63683	70.0299
-44.7667	8.72508	70.2097
-44.7333	8.81343	70.3896
-44.7	8.90187	70.5696
-44.6667	8.99038	70.7497
-44.6333	9.07893	70.9299
-44.6	9.16752	71.1102
-44.5667	9.25611	71.2906
-44.5333	9.34469	71.471
-44.5	9.43325	71.6514
-44.4667	9.52176	71.8319
-44.4333	9.61022	72.0124
-44.4	9.69859	72.1929
-44.3667	9.78687	72.3735
-44.3333	9.87505	72.554
-44.3	9.9631	72.7345
-44.2667	10.051	72.915
-44.2333	10.1388	73.0955
-44.2	10.2264	73.276
-44.1667	10.3138	73.4564
-44.1333	10.401	73.6367
-44.1	10.4881	73.817
-44.0667	10.5749	73.9973
-44.0333	10.6615	74.1775
-44	10.7479	74.3576
-43.9667	10.8341	74.5376
-43.9333	10.92	74.7176
-43.9	11.0057	74.8975
-43.8667	11.0912	75.0773
-43.8333	11.1764	75.257
-43.8	11.2614	75.4366
-43.7667	11.3461	75.6162
-43.7333	11.4306	75.7956
-43.7	11.5149	75.975
-43.6667	11.5989	76.1542
-43.6333	11.6827	76.3334
-43.6	11.7662	76.5124
-43.5667	11.8495	76.6914
-43.5333	11.9326	76.8703
-43.5	12.0155	77.0491
-43.4667	12.0982	77.2278
-43.4333	12.1807	77.4065
-43.4	12.2631	77.585
-43.3667	12.3452	77.7635
-43.3333	12.4272	77.9419
-43.3	12.5091	78.1203
-43.2667	12.5908	78.2985
-43.2333	12.6724	78.4768
-43.2	12.7539	78.6549
-43.1667	12.8353	78.8331
-43.1333	12.9167	79.0112
-43.1	12.998	79.1892
-43.0667	13.0793	79.3673
-43.0333	13.1605	79.5453
-43	13.2418	79.7233
-42.9667	13.3231	79.9013
-42.9333	13.4044	80.0793
-42.9	13.4858	80.2574
-42.8667	13.5673	80.4354
-42.8333	13.6488	80.6135
-42.8	13.7305	80.7916
-42.7667	13.8124	80.9697
-42.7333	13.8944	81.1479
-42.7	13.9766	81.3261
-42.6667	14.0589	81.5045
-42.6333	14.1415	81.6829
-42.6	14.2244	81.8613
-42.5667	14.3075	82.0399
-42.5333	14.3909	82.2185
-42.5	14.4745	82.3973
-42.4667	14.5585	82.5762
-42.4333	14.6429	82.7552
-42.4	14.7275	82.9343
-42.3667	14.8126	83.1135
-42.3333	14.898	83.2929
-42.3	14.9838	83.4725
-42.2667	15.0701	83.6521
-42.2333	15.1568	83.832
-42.2	15.2439	84.012
-42.1667	15.3314	84.1922
-42.1333	15.4195	84.3725
-42.1	15.508	84.5531
-42.0667	15.597	84.7338
-42.0333	15.6865	84.9147
-42	15.7765	85.0958
-41.9667	15.867	85.2771
-41.9333	15.958	85.4586
-41.9	16.0496	85.6403
-41.8667	16.1416	85.8223
-41.8333	16.2342	86.0044
-41.8	16.3274	86.1868
-41.7667	16.4211	86.3693
-41.7333	16.5153	86.5521
-41.7	16.61	86.7351
-41.6667	16.7053	86.9184
-41.6333	16.8011	87.1018
-41.6	16.8975	87.2855
-41.5667	16.9943	87.4695
-41.5333	17.0917	87.6536
-41.5	17.1896	87.838
-41.4667	17.288	88.0226
-41.4333	17.3869	88.2075
-41.4	17.4863	88.3926
-41.3667	17.5861	88.5779
-41.3333	17.6865	88.7634
-41.3	17.7872	88.9492
-41.2667	17.8885	89.1353
-41.2333	17.9902	89.3215
-41.2	18.0922	89.508
-41.1667	18.1947	89.6947
-41.1333	18.2976	89.8817
-41.1	18.4009	90.0689
-41.0667	18.5045	90.2563
-41.0333	18.6085	90.444
-41	18.7128	90.6319
-40.9667	18.8175	90.82
-40.9333	18.9224	91.0084
-40.9	19.0276	91.197
-40.8667	19.1331	91.3858
-40.8333	19.2389	91.5749
-40.8	19.3449	91.7642
-40.7667	19.4511	91.9537
-40.7333	19.5575	92.1435
-40.7	19.6641	92.3335
-40.6667	19.7709	92.5237
-40.6333	19.8779	92.7142
-40.6	19.9849	92.9049
-40.5667	20.0922	93.0959
-40.5333	20.1995	93.2871
-40.5	20.3069	93.4785
-40.4667	20.4144	93.6702
-40.4333	20.522	93.8622
-40.4	20.6297	94.0544
-40.3667	20.7374	94.2468
-40.3333	20.8452	94.4396
-40.3	20.9529	94.6325
-40.2667	21.0607	94.8258
-40.2333	21.1685	95.0193
-40.2	21.2763	95.2131
-40.1667	21.3841	95.4072
-40.1333	21.4919	95.6015
-40.1	21.5997	95.7962
-40.0667	21.7074	95.9911
-40.0333	21.8151	96.1863
-40	21.9227	96.3819
-39.9667	22.0304	96.5777
-39.9333	22.1379	96.7739
-39.9	22.2455	96.9704
-39.8667	22.3529	97.1672
-39.8333	22.4604	97.3644
-39.8	22.5678	97.5619
-39.7667	22.6751	97.7598
-39.7333	22.7824	97.958
-39.7	22.8896	98.1566
-39.6667	22.9969	98.3555
-39.6333	23.104	98.5549
-39.6	23.2112	98.7546
-39.5667	23.3183	98.9547
-39.5333	23.4254	99.1552
-39.5	23.5324	99.3562
-39.4667	23.6395	99.5575
-39.4333	23.7466	99.7593
-39.4	23.8536	99.9615
-39.3667	23.9607	100.164
-39.3333	24.0678	100.367
-39.3	24.1749	100.571
-39.2667	24.282	100.775
-39.2333	24.3892	100.979
-39.2	24.4965	101.184
-39.1667	24.6038	101.39
-39.1333	24.7111	101.596
-39.1	24.8186	101.802
-39.0667	24.9261	102.009
-39.0333	25.0338	102.216
-39	25.1415	102.424
-38.9667	25.2494	102.633
-38.9333	25.3574	102.842
-38.9	25.4655	103.051
-38.8667	25.5738	103.261
-38.8333	25.6822	103.471
-38.8	25.7908	103.682
-38.7667	25.8996	103.894
-38.7333	26.0085	104.106
-38.7	26.1177	104.319
-38.6667	26.227	104.532
-38.6333	26.3365	104.745
-38.6	26.4463	104.96
-38.5667	26.5562	105.174
-38.5333	26.6664	105.389
-38.5	26.7768	105.605
-38.4667	26.8875	105.821
-38.4333	26.9984	106.038
-38.4	27.1095	106.255
-38.3667	27.2209	106.473
-38.3333	27.3326	106.692
-38.3	27.4445	106.91
-38.2667	27.5566	107.13
-38.2333	27.6691	107.349
-38.2	27.7818	107.57
-38.1667	27.8947	107.79
-38.1333	28.008	108.011
-38.1	28.1215	108.233
-38.0667	28.2353	108.455
-38.0333	28.3494	108.677
-38	28.4637	108.9
-37.9667	28.5783	109.124
-37.9333	28.6932	109.347
-37.9	28.8084	109.572
-37.8667	28.9238	109.796
-37.8333	29.0395	110.021
-37.8	29.1555	110.246
-37.7667	29.2717	110.472
-37.7333	29.3882	110.698
-37.7	29.505	110.924
-37.6667	29.622	111.151
-37.6333	29.7393	111.378
-37.6	29.8569	111.605
-37.5667	29.9747	111.832
-37.5333	30.0928	112.06
-37.5	30.2111	112.288
-37.4667	30.3297	112.517
-37.4333	30.4485	112.745
-37.4	30.5675	112.974
-37.3667	30.6868	113.203
-37.3333	30.8064	113.432
-37.3	30.9262	113.662
-37.2667	31.0462	113.891
-37.2333	31.1664	114.121
-37.2	31.2869	114.351
-37.1667	31.4076	114.581
-37.1333	31.5285	114.812
-37.1	31.6497	115.042
-37.0667	31.7711	115.273
-37.0333	31.8927	115.504
-37	32.0146	115.735
-36.9667	32.1367	115.966
-36.9333	32.259	116.197
-36.9	32.3816	116.428
-36.8667	32.5044	116.659
-36.8333	32.6274	116.891
-36.8	32.7506	117.122
-36.7667	32.8741	117.354
-36.7333	32.9979	117.586
-36.7	33.1219	117.818
-36.6667	33.2461	118.05
-36.6333	33.3706	118.282
-36.6	33.4954	118.514
-36.5667	33.6204	118.746
-36.5333	33.7457	118.978
-36.5	33.8712	119.21
-36.4667	33.9971	119.443
-36.4333	34.1232	119.675
-36.4	34.2496	119.908
-36.3667	34.3764	120.14
-36.3333	34.5034	120.373
-36.3	34.6307	120.606
-36.2667	34.7584	120.839
-36.2333	34.8864	121.072
-36.2	35.0147	121.305
-36.1667	35.1434	121.538
-36.1333	35.2725	121.771
-36.1	35.4019	122.004
-36.0667	35.5317	122.238
-36.0333	35.6618	122.471
-36	35.7924	122.705
-35.9667	35.9233	122.938
-35.9333	36.0547	123.172
-35.9	36.1864	123.406
-35.8667	36.3186	123.64
-35.8333	36.4513	123.875
-35.8	36.5843	124.109
-35.7667	36.7179	124.344
-35.7333	36.8518	124.578
-35.7	36.9863	124.813
-35.6667	37.1212	125.048
-35.6333	37.2566	125.283
-35.6	37.3925	125.519
-35.5667	37.5289	125.754
-35.5333	37.6658	125.99
-35.5	37.8032	126.226
-35.4667	37.9412	126.462
-35.4333	38.0796	126.699
-35.4	38.2186	126.936
-35.3667	38.3581	127.173
-35.3333	38.4981	127.41
-35.3	38.6387	127.647
-35.2667	38.7798	127.885
-35.2333	38.9215	128.123
-35.2	39.0637	128.361
-35.1667	39.2065	128.599
-35.1333	39.3498	128.838
-35.1	39.4937	129.077
-35.0667	39.6381	129.316
-35.0333	39.7831	129.556
-35	39.9286	129.796
-34.9667	40.0747	130.036
-34.9333	40.2213	130.277
-34.9	40.3685	130.518
-34.8667	40.5162	130.759
-34.8333	40.6644	131
-34.8	40.8132	131.242
-34.7667	40.9625	131.484
-34.7333	41.1123	131.727
-34.7	41.2627	131.97
-34.6667	41.4135	132.213
-34.6333	41.5649	132.456
-34.6	41.7168	132.7
-34.5667	41.8691	132.945
-34.5333	42.0219	133.189
-34.5	42.1752	133.434
-34.4667	42.329	133.679
-34.4333	42.4832	133.925
-34.4	42.6379	134.171
-34.3667	42.793	134.417
-34.3333	42.9485	134.664
-34.3	43.1045	134.911
-34.2667	43.2609	135.158
-34.2333	43.4176	135.406
-34.2	43.5748	135.654
-34.1667	43.7323	135.903
-34.1333	43.8902	136.151
-34.1	44.0485	136.4
-34.0667	44.2071	136.65
-34.0333	44.3661	136.899
-34	44.5254	137.149
-33.9667	44.685	137.4
-33.9333	44.8449	137.65
-33.9	45.0051	137.901
-33.8667	45.1657	138.152
-33.8333	45.3265	138.404
-33.8	45.4876	138.655
-33.7667	45.6489	138.907
-33.7333	45.8106	139.16
-33.7	45.9724	139.412
-33.6667	46.1346	139.665
-33.6333	46.297	139.918
-33.6	46.4596	140.171
-33.5667	46.6225	140.425
-33.5333	46.7856	140.678
-33.5	46.9489	140.932
-33.4667	47.1124	141.186
-33.4333	47.2762	141.44
[truncated: 10,003 more rows]

## Sheet: Figure 3G
	Freq (Hz)	MI-ECoG (uv2/Hz)	PtIr (uv2/Hz)
	0.114441	9.86213	5.26632
	0.228882	10.5877	5.77862
	0.343323	26.29	19.456
	0.457764	35.8384	15.6096
	0.572205	18.5667	17.0652
	0.686646	23.8684	22.6992
	0.801086	16.2688	24.9833
	0.915527	17.5893	13.8046
	1.02997	8.79637	21.2572
	1.14441	18.4316	17.251
	1.25885	22.7066	18.1827
	1.37329	22.3834	8.73175
	1.48773	17.5188	19.3983
	1.60217	23.5284	9.59661
	1.71661	27.0289	13.8144
	1.83105	24.5133	13.9966
	1.9455	33.0955	15.2717
	2.05994	16.9519	13.1975
	2.17438	21.7071	15.0157
	2.28882	24.3609	23.0838
	2.40326	17.919	16.2508
	2.5177	34.0985	8.04597
	2.63214	25.7462	8.8041
	2.74658	18.1295	13.0562
	2.86102	32.676	9.05023
	2.97546	38.5325	15.5683
	3.0899	19.7812	16.4535
	3.20435	32.3511	19.5479
	3.31879	33.0388	17.921
	3.43323	35.4279	14.8319
	3.54767	33.3363	17.5909
	3.66211	40.1176	12.6262
	3.77655	41.4419	10.6586
	3.89099	20.9694	13.5451
	4.00543	27.6349	9.19532
	4.11987	16.3521	17.3205
	4.23431	34.8746	7.30151
	4.34875	33.9585	14.417
	4.4632	22.5939	10.9756
	4.57764	30.1893	5.28671
	4.69208	19.43	7.3513
	4.80652	25.9119	6.87635
	4.92096	19.0931	11.3287
	5.0354	29.9779	5.56759
	5.14984	35.3591	7.05593
	5.26428	20.8818	8.91249
	5.37872	23.2488	7.79973
	5.49316	22.5852	5.72912
	5.6076	14.7527	11.8118
	5.72205	12.5806	7.2013
	5.83649	16.6031	5.27072
	5.95093	14.4527	4.06359
	6.06537	12.7635	7.1872
	6.17981	16.771	5.47685
	6.29425	18.0412	6.36622
	6.40869	8.42849	10.004
	6.52313	18.7003	4.7047
	6.63757	21.2481	9.64503
	6.75201	18.7202	5.75271
	6.86646	14.1888	4.97007
	6.9809	10.9754	6.93656
	7.09534	11.8905	5.13703
	7.20978	8.13273	6.79012
	7.32422	13.1968	8.12244
	7.43866	14.0023	8.56599
	7.5531	12.477	7.97939
	7.66754	16.0948	6.01333
	7.78198	19.0558	5.43822
	7.89642	17.8449	5.26341
	8.01086	23.3191	6.9182
	8.12531	17.027	5.59499
	8.23975	10.8622	8.38564
	8.35419	14.5169	8.90501
	8.46863	12.2086	5.36912
	8.58307	11.1553	2.52405
	8.69751	13.8318	1.56247
	8.81195	13.1036	4.41113
	8.92639	10.4851	4.61851
	9.04083	12.9981	8.73325
	9.15527	11.2584	5.93631
	9.26971	9.43159	6.24535
	9.38416	6.93781	6.18267
	9.4986	7.6753	5.47039
	9.61304	10.2894	4.62137
	9.72748	11.7283	6.31033
	9.84192	11.5249	4.43714
	9.95636	10.0429	5.71148
	10.0708	11.3806	6.90532
	10.1852	6.48135	5.5867
	10.2997	10.1398	5.39522
	10.4141	10.2348	5.64915
	10.5286	8.19639	3.95897
	10.643	9.32906	3.61441
	10.7574	4.18595	3.84225
	10.8719	9.95515	3.52299
	10.9863	10.5639	4.48691
	11.1008	7.44586	2.73011
	11.2152	4.14878	4.21028
	11.3297	8.90203	4.08642
	11.4441	9.29177	4.05572
	11.5585	11.9496	3.28197
	11.673	13.5475	2.42615
	11.7874	11.9428	2.82897
	11.9019	5.76949	3.75716
	12.0163	6.70021	2.7246
	12.1307	8.49694	4.17664
	12.2452	6.23181	6.57085
	12.3596	6.24404	3.13435
	12.4741	5.78253	2.79296
	12.5885	4.40431	1.01879
	12.7029	5.10357	1.99826
	12.8174	8.39816	2.49204
	12.9318	5.28867	2.27075
	13.0463	9.04917	3.19445
	13.1607	2.63127	4.50812
	13.2751	7.58673	4.77344
	13.3896	7.31357	4.84922
	13.504	7.55331	2.35937
	13.6185	7.37717	1.43627
	13.7329	4.83111	3.19963
	13.8474	8.51916	4.82949
	13.9618	4.38435	3.26898
	14.0762	8.72374	5.32463
	14.1907	4.4888	3.27671
	14.3051	6.57953	5.83885
	14.4196	5.48305	3.20774
	14.534	6.05968	2.50396
	14.6484	8.71333	3.15753
	14.7629	6.44381	3.27021
	14.8773	5.30475	4.87332
	14.9918	3.21451	2.10012
	15.1062	5.76532	4.81148
	15.2206	4.19598	2.00923
	15.3351	6.66221	3.23092
	15.4495	4.88976	2.00728
	15.564	4.60779	1.79318
	15.6784	3.70181	3.61219
	15.7928	6.16994	2.57612
	15.9073	4.86252	3.38904
	16.0217	5.19989	3.6864
	16.1362	3.79312	3.19969
	16.2506	1.52275	3.98391
	16.3651	4.44021	3.07735
	16.4795	3.82356	2.11103
	16.5939	5.04808	3.26043
	16.7084	3.036	2.54188
	16.8228	4.09442	1.90522
	16.9373	2.37767	2.68094
	17.0517	5.54011	2.25996
	17.1661	4.02145	2.83918
	17.2806	5.21467	2.13155
	17.395	3.59797	2.71008
	17.5095	3.2384	2.26138
	17.6239	5.69634	2.40619
	17.7383	3.92958	2.6758
	17.8528	5.49216	2.24678
	17.9672	2.74468	3.6853
	18.0817	3.96441	1.94186
	18.1961	3.38935	2.52145
	18.3105	5.93195	2.10427
	18.425	5.66732	3.52205
	18.5394	4.45904	2.10798
	18.6539	3.89681	1.78868
	18.7683	2.88716	3.37714
	18.8828	4.53215	1.69561
	18.9972	3.32416	2.93262
	19.1116	4.14717	2.78695
	19.2261	1.53359	2.36766
	19.3405	3.00387	2.60518
	19.455	3.03599	1.62325
	19.5694	5.03975	2.40843
	19.6838	4.58686	1.67559
	19.7983	3.59366	1.93077
	19.9127	2.74826	1.6237
	20.0272	2.8295	2.61601
	20.1416	4.19598	2.84749
	20.256	3.40801	2.12446
	20.3705	3.41379	2.38276
	20.4849	0.935016	1.93788
	20.5994	2.72543	2.3797
	20.7138	2.29103	2.15902
	20.8282	4.61078	1.97316
	20.9427	3.08612	1.28012
	21.0571	3.20485	1.5071
	21.1716	2.35036	1.89531
	21.286	3.66569	2.38499
	21.4005	4.38206	1.62179
	21.5149	3.14386	1.89147
	21.6293	4.06087	1.73609
	21.7438	1.18462	1.55054
	21.8582	4.07455	1.84723
	21.9727	3.24464	1.30462
	22.0871	4.57726	1.8413
	22.2015	3.3178	1.66463
	22.316	2.13856	1.31362
	22.4304	2.75454	1.10083
	22.5449	2.36734	1.62769
	22.6593	3.45065	1.18649
	22.7737	2.26544	1.40066
	22.8882	3.00099	1.51594
	23.0026	0.96079	1.08948
	23.1171	3.23782	2.14122
	23.2315	2.00347	2.0398
	23.3459	2.86853	1.55714
	23.4604	2.10635	1.63182
	23.5748	1.57081	2.0431
	23.6893	2.50765	1.47604
	23.8037	2.46719	1.40537
	23.9182	3.0398	1.22157
	24.0326	1.7876	1.74847
	24.147	1.95845	0.888703
	24.2615	1.18635	1.67622
	24.3759	2.49423	1.75959
	24.4904	2.28259	1.03784
	24.6048	2.54703	1.46913
	24.7192	1.51834	1.60834
	24.8337	1.98751	1.37953
	24.9481	2.195	0.789845
	25.0626	3.1598	1.35924
	25.177	2.62636	1.53187
	25.2914	2.11303	1.6965
	25.4059	1.99964	1.35608
	25.5203	1.20501	0.956938
	25.6348	2.87433	1.57412
	25.7492	1.96502	0.812044
	25.8636	2.47239	0.436523
	25.9781	1.12971	1.31764
	26.0925	1.67169	1.55019
	26.207	1.68675	1.52458
	26.3214	2.01093	1.28243
	26.4359	2.42321	1.596
	26.5503	1.18828	1.42228
	26.6647	1.77237	0.821148
	26.7792	0.979604	0.87638
	26.8936	2.17784	1.35003
	27.0081	1.13332	1.51808
	27.1225	1.89862	1.84728
	27.2369	0.637334	1.10368
	27.3514	1.45743	1.35649
	27.4658	1.58496	1.49543
	27.5803	1.71872	1.1866
	27.6947	1.94853	1.10033
	27.8091	0.793932	0.666587
	27.9236	1.44064	1.33084
	28.038	1.2339	1.57598
	28.1525	1.85891	1.5725
	28.2669	1.42881	1.1166
	28.3813	1.32037	1.42884
	28.4958	0.454023	1.70011
	28.6102	1.45558	1.54658
	28.7247	1.3155	1.51193
	28.8391	1.70931	0.795532
	28.9536	1.28675	1.31105
	29.068	0.979277	1.04849
	29.1824	1.31091	1.33927
	29.2969	1.43451	1.35571
	29.4113	1.92909	1.30342
	29.5258	0.773838	1.51529
	29.6402	1.46638	0.947966
	29.7546	1.16308	0.760886
	29.8691	1.69363	1.04935
	29.9835	1.53041	1.25812
	30.098	1.35995	0.967584
	30.2124	1.26137	1.18611
	30.3268	0.613097	1.10775
	30.4413	1.14812	1.05243
	30.5557	1.25542	1.19942
	30.6702	1.09431	0.955085
	30.7846	0.621185	0.808323
	30.899	1.09156	0.725985
	31.0135	0.968188	1.44912
	31.1279	1.5893	1.50068
	31.2424	1.06289	1.3719
	31.3568	1.14885	0.969312
	31.4713	0.721762	0.971383
	31.5857	0.740374	0.911487
	31.7001	1.22727	0.860869
	31.8146	1.20056	1.02237
	31.929	1.4068	0.88382
	32.0435	0.62405	1.19784
	32.1579	1.11269	1.18593
	32.2723	0.756919	1.01334
	32.3868	1.29203	1.07849
	32.5012	0.747259	0.654252
	32.6157	1.1503	0.982876
	32.7301	0.933759	0.625454
	32.8445	0.848271	0.44696
	32.959	1.28312	0.632231
	33.0734	1.56748	1.05977
	33.1879	1.82975	1.2003
	33.3023	0.897155	1.03557
	33.4167	1.31259	0.654003
	33.5312	0.946335	1.01072
	33.6456	1.18806	0.660271
	33.7601	1.09804	0.4498
	33.8745	1.21941	0.746252
	33.989	1.01973	0.863548
	34.1034	0.720626	1.0055
	34.2178	1.0935	1.01189
	34.3323	0.907496	0.968273
	34.4467	1.00721	0.729138
	34.5612	0.407893	0.722999
	34.6756	0.828539	1.08235
	34.79	0.845007	0.854098
	34.9045	1.08952	0.960537
	35.0189	0.633349	0.949388
	35.1334	1.0591	0.833349
	35.2478	0.771438	0.907061
	35.3622	0.978409	0.803495
	35.4767	1.14179	0.57764
	35.5911	1.12168	0.900061
	35.7056	0.759735	0.936219
	35.82	0.486876	0.715051
	35.9344	0.86149	0.93538
	36.0489	1.01523	0.907764
	36.1633	1.27117	0.586316
	36.2778	0.72761	0.634983
	36.3922	0.928457	0.568838
	36.5067	0.606178	0.640235
	36.6211	0.939668	0.954918
	36.7355	1.20406	0.59286
	36.85	1.29504	0.501318
	36.9644	1.07887	0.490086
	37.0789	0.623339	0.986479
	37.1933	1.04596	0.596584
	37.3077	0.597068	0.669121
	37.4222	0.841285	0.457248
	37.5366	0.431442	0.715116
	37.6511	0.594942	0.993155
	37.7655	0.837319	0.706007
	37.8799	0.688944	0.732873
	37.9944	0.865511	0.842912
	38.1088	0.62143	0.794451
	38.2233	0.702507	0.617051
	38.3377	0.593918	0.422419
	38.4521	0.925473	0.745906
	38.5666	0.862624	0.811704
	38.681	0.588689	0.845451
	38.7955	0.408039	0.647498
	38.9099	0.691548	0.77547
	39.0244	0.920759	0.800656
	39.1388	0.877723	0.922468
	39.2532	0.8506	0.387458
	39.3677	0.626102	0.366542
	39.4821	0.635949	0.763089
	39.5966	0.450234	0.834906
	39.711	0.933475	0.916528
	39.8254	0.841005	0.642172
	39.9399	0.785919	0.800123
	40.0543	0.598948	0.774386
	40.1688	0.840151	0.526858
	40.2832	0.721632	0.290106
	40.3976	0.668615	0.638155
	40.5121	0.635804	0.858669
	40.6265	0.463296	0.749059
	40.741	0.275401	0.725835
	40.8554	0.439319	0.55453
	40.9698	0.722438	0.880742
	41.0843	0.774429	0.645546
	41.1987	0.899527	0.426546
	41.3132	0.480698	0.463112
	41.4276	0.771098	0.737289
	41.5421	0.453533	0.678642
	41.6565	0.501787	0.576163
	41.7709	0.549592	0.377559
	41.8854	0.486353	0.445749
	41.9998	0.599149	0.584851
	42.1143	0.37737	0.453437
	42.2287	0.656859	0.385459
	42.3431	0.510495	0.459315
	42.4576	0.491871	0.708788
	42.572	0.179264	0.679398
	42.6865	0.498941	0.413061
	42.8009	0.529584	0.527874
	42.9153	0.581851	0.626879
	43.0298	0.617098	0.521711
	43.1442	0.543411	0.411202
	43.2587	0.538856	0.481238
	43.3731	0.434897	0.687323
	43.4875	0.652003	0.725979
	43.602	0.441659	0.640772
	43.7164	0.362232	0.605104
	43.8309	0.376647	0.443653
	43.9453	0.380491	0.668618
	44.0598	0.507658	0.428399
	44.1742	0.39275	0.552225
	44.2886	0.33034	0.570272
	44.4031	0.302463	0.851242
	44.5175	0.485735	0.797731
	44.632	0.424384	0.531758
	44.7464	0.540082	0.576565
	44.8608	0.410405	0.501042
	44.9753	0.352431	0.684385
	45.0897	0.301958	0.286163
	45.2042	0.476832	0.45492
	45.3186	0.326165	0.522012
	45.433	0.303933	0.565815
	45.5475	0.281829	0.658537
	45.6619	0.278263	0.41126
	45.7764	0.373618	0.564593
	45.8908	0.21702	0.266638
	46.0052	0.330826	0.339263
	46.1197	0.160793	0.185655
	46.2341	0.309863	0.284022
	46.3486	0.268583	0.585179
	46.463	0.44312	0.541697
	46.5775	0.236675	0.609526
	46.6919	0.229711	0.385706
	46.8063	0.210251	0.356299
	46.9208	0.213514	0.291334
	47.0352	0.342717	0.434089
	47.1497	0.226257	0.276805
	47.2641	0.267453	0.497914
	47.3785	0.129215	0.405769
	47.493	0.240545	0.436363
	47.6074	0.177778	0.373309
	47.7219	0.243927	0.324249
	47.8363	0.103271	0.421657
	47.9507	0.174067	0.262931
	48.0652	0.12113	0.296731
	48.1796	0.235795	0.258291
	48.2941	0.230398	0.358367
	48.4085	0.171509	0.343098
	48.5229	0.171605	0.295236
	48.6374	0.109947	0.248023
	48.7518	0.226696	0.230073
	48.8663	0.0926164	0.251522
	48.9807	0.246064	0.272636
	49.0952	0.0967029	0.277861
	49.2096	0.17071	0.336551
	49.324	0.171131	0.282878
	49.4385	0.125424	0.33133
	49.5529	0.212711	0.177543
	49.6674	0.123166	0.244757
	49.7818	0.219583	0.692035
	49.8962	0.101935	1.23963
	50.0107	0.222556	0.621442
	50.1251	0.179248	0.146418
	50.2396	0.153427	0.177408
	50.354	0.217373	0.205544
	50.4684	0.119144	0.228776
	50.5829	0.223358	0.192417
	50.6973	0.145017	0.237728
	50.8118	0.231938	0.155133
	50.9262	0.170179	0.137919
	51.0406	0.158026	0.168362
	51.1551	0.240801	0.197739
	51.2695	0.180819	0.215551
	51.384	0.31659	0.204767
	51.4984	0.17373	0.233994
	51.6129	0.17334	0.188268
	51.7273	0.119971	0.188118
	51.8417	0.149565	0.322232
	51.9562	0.242082	0.335847
	52.0706	0.214239	0.21779
	52.1851	0.248643	0.268769
	52.2995	0.184504	0.358248
	52.4139	0.258916	0.178292
	52.5284	0.155401	0.3954
	52.6428	0.251181	0.192469
	52.7573	0.191082	0.374317
	52.8717	0.0542364	0.347532
	52.9861	0.249561	0.383861
	53.1006	0.138902	0.210178
	53.215	0.288061	0.199219
	53.3295	0.290836	0.467781
	53.4439	0.286176	0.359693
	53.5583	0.247363	0.563517
	53.6728	0.278428	0.297119
	53.7872	0.214521	0.404507
	53.9017	0.222942	0.200148
	54.0161	0.285512	0.252838
	54.1306	0.258067	0.279347
	54.245	0.309419	0.290277
	54.3594	0.275862	0.503976
	54.4739	0.269392	0.248118
	54.5883	0.240021	0.367233
	54.7028	0.192106	0.211989
	54.8172	0.198948	0.519853
	54.9316	0.195868	0.298339
	55.0461	0.234942	0.382793
	55.1605	0.304866	0.324869
	55.275	0.280794	0.509028
	55.3894	0.201274	0.579175
	55.5038	0.239944	0.305641
	55.6183	0.294312	0.376994
	55.7327	0.218806	0.315071
	55.8472	0.212179	0.584574
	55.9616	0.156234	0.441979
	56.076	0.105875	0.410939
	56.1905	0.311542	0.360172
	56.3049	0.367584	0.459319
	56.4194	0.353036	0.457585
	56.5338	0.368602	0.227482
	56.6483	0.251655	0.568684
	56.7627	0.231758	0.443078
	56.8771	0.176813	0.700161
	56.9916	0.192675	0.360952
	57.106	0.275905	0.446729
	57.2205	0.334835	0.452908
	57.3349	0.282641	0.494944
	57.4493	0.288928	0.518821
	57.5638	0.208176	0.368646
	57.6782	0.143829	0.551623
	57.7927	0.249764	0.510671
	57.9071	0.158487	0.455991
	58.0215	0.195147	0.383574
	58.136	0.247799	0.387404
	58.2504	0.244899	0.518243
	58.3649	0.292314	0.49458
	58.4793	0.268488	0.38088
	58.5938	0.219064	0.456791
	58.7082	0.231423	0.530672
	58.8226	0.255503	0.492865
	58.9371	0.219283	0.493639
	59.0515	0.224634	0.313033
	59.166	0.214855	0.518295
	59.2804	0.263047	0.348897
	59.3948	0.379578	0.395333
	59.5093	0.300168	0.359476
	59.6237	0.222278	0.4755
	59.7382	0.197003	0.611863
	59.8526	0.172496	0.51106
	59.967	0.271409	0.601206
	60.0815	0.211577	0.342404
	60.1959	0.165808	0.545648
	60.3104	0.22832	0.327406
	60.4248	0.249376	0.341207
	60.5392	0.308891	0.428239
	60.6537	0.284144	0.545459
	60.7681	0.192617	0.667743
	60.8826	0.0668056	0.547529
	60.997	0.200085	0.507484
	61.1115	0.255006	0.371165
	61.2259	0.308001	0.342701
	61.3403	0.266731	0.285259
	61.4548	0.165626	0.429566
	61.5692	0.256517	0.513131
	61.6837	0.282932	0.654118
	61.7981	0.26982	0.575557
	61.9125	0.262924	0.549472
	62.027	0.233243	0.390504
	62.1414	0.160526	0.342315
	62.2559	0.156782	0.482837
	62.3703	0.223255	0.167817
	62.4847	0.215605	0.57143
	62.5992	0.290387	0.41211
	62.7136	0.197159	0.630716
	62.8281	0.205139	0.404031
	62.9425	0.189236	0.417507
	63.0569	0.126086	0.414292
	63.1714	0.212253	0.216022
	63.2858	0.24134	0.401946
	63.4003	0.189063	0.160841
	63.5147	0.251939	0.397067
	63.6292	0.208013	0.401021
	63.7436	0.260643	0.411045
	63.858	0.226517	0.591268
	63.9725	0.244007	0.350185
	64.0869	0.179379	0.44751
	64.2014	0.303572	0.348701
	64.3158	0.293544	0.345323
	64.4302	0.227562	0.353572
	64.5447	0.328674	0.532578
	64.6591	0.210046	0.490624
	64.7736	0.270098	0.550476
	64.888	0.214006	0.429255
	65.0024	0.180115	0.467249
	65.1169	0.151464	0.24887
	65.2313	0.182158	0.291421
	65.3458	0.194172	0.415862
	65.4602	0.217325	0.329735
	65.5746	0.231716	0.771299
	65.6891	0.139248	0.436565
	65.8035	0.181515	0.74975
	65.918	0.159357	0.437544
	66.0324	0.212416	0.414654
	66.1469	0.209181	0.398509
	66.2613	0.158671	0.0740736
	66.3757	0.169228	0.474081
	66.4902	0.187831	0.199118
	66.6046	0.248609	0.587979
	66.7191	0.323712	0.321709
	66.8335	0.280947	0.367656
	66.9479	0.22386	0.329198
	67.0624	0.112522	0.254747
	67.1768	0.210194	0.417614
	67.2913	0.174239	0.306295
	67.4057	0.28934	0.412531
	67.5201	0.229462	0.194148
	67.6346	0.188281	0.440661
	67.749	0.217226	0.31793
	67.8635	0.142751	0.415523
	67.9779	0.18337	0.287789
	68.0923	0.107739	0.344525
	68.2068	0.0808284	0.381465
	68.3212	0.193769	0.317769
	68.4357	0.174953	0.42155
	68.5501	0.249857	0.341653
	68.6646	0.201461	0.574373
	68.779	0.281895	0.338576
	68.8934	0.0919504	0.486014
	69.0079	0.222239	0.185924
	69.1223	0.186036	0.372362
	69.2368	0.173191	0.292237
	69.3512	0.238352	0.200894
	69.4656	0.128252	0.528451
	69.5801	0.237677	0.246494
	69.6945	0.212936	0.646085
	69.809	0.271979	0.294498
	69.9234	0.22554	0.534626
	70.0378	0.210805	0.335539
	70.1523	0.0839426	0.424402
	70.2667	0.0861323	0.599436
	70.3812	0.170079	0.31642
	70.4956	0.181861	0.565935
	70.61	0.240587	0.323013
	70.7245	0.200202	0.452686
	70.8389	0.182914	0.297005
	70.9534	0.218157	0.317387
	71.0678	0.106421	0.407974
	71.1823	0.199452	0.410925
	71.2967	0.124205	0.479063
	71.4111	0.162523	0.432318
	71.5256	0.216652	0.43607
	71.64	0.248246	0.451616
	71.7545	0.225089	0.347655
	71.8689	0.157951	0.182055
	71.9833	0.197752	0.338042
	72.0978	0.0929178	0.315865
	72.2122	0.195098	0.54143
	72.3267	0.229411	0.259167
	72.4411	0.196671	0.402405
	72.5555	0.270636	0.309344
	72.67	0.192736	0.249394
	72.7844	0.244618	0.299292
	72.8989	0.121874	0.0877984
	73.0133	0.16532	0.475575
	73.1277	0.121113	0.313507
	73.2422	0.130489	0.448571
	73.3566	0.167844	0.382299
	73.4711	0.136155	0.25596
	73.5855	0.253305	0.441238
	73.7	0.0979227	0.317455
	73.8144	0.226166	0.456606
	73.9288	0.165306	0.355984
	74.0433	0.210894	0.492616
	74.1577	0.213146	0.477332
	74.2722	0.118549	0.31361
	74.3866	0.180119	0.430196
	74.501	0.134159	0.366884
	74.6155	0.19989	0.39265
	74.7299	0.200323	0.367454
	74.8444	0.253226	0.292673
	74.9588	0.111215	0.447443
	75.0732	0.122699	0.463575
	75.1877	0.162559	0.428261
	75.3021	0.139781	0.522746
	75.4166	0.233789	0.383525
	75.531	0.205046	0.437696
	75.6454	0.16476	0.273014
	75.7599	0.204114	0.384632
	75.8743	0.13593	0.403174
	75.9888	0.210948	0.467705
	76.1032	0.15082	0.558499
	76.2177	0.178028	0.353656
	76.3321	0.143638	0.621063
	76.4465	0.189805	0.208524
	76.561	0.157272	0.324307
	76.6754	0.17069	0.210938
	76.7899	0.225476	0.19757
	76.9043	0.0914448	0.416923
	77.0187	0.215102	0.278008
	77.1332	0.143834	0.566607
	77.2476	0.185275	0.310338
	77.3621	0.215186	0.307263
	77.4765	0.159493	0.212027
	77.5909	0.249769	0.21193
	77.7054	0.176799	0.296444
	77.8198	0.197811	0.345561
	77.9343	0.118016	0.410213
	78.0487	0.135268	0.362935
	78.1631	0.120537	0.347077
	78.2776	0.109622	0.33294
	78.392	0.20314	0.26549
	78.5065	0.108431	0.222857
	78.6209	0.191692	0.282349
	78.7354	0.124905	0.291235
	78.8498	0.191825	0.416438
	78.9642	0.223434	0.369791
	79.0787	0.154024	0.415835
	79.1931	0.164122	0.45682
	79.3076	0.106933	0.291535
	79.422	0.17695	0.312922
	79.5364	0.126272	0.19357
	79.6509	0.18167	0.291603
	79.7653	0.137039	0.255793
	79.8798	0.117445	0.427843
	79.9942	0.13795	0.504806
	80.1086	0.114498	0.393471
	80.2231	0.238501	0.518142
	80.3375	0.182841	0.206945
	80.452	0.178298	0.330622
	80.5664	0.14505	0.212918
	80.6808	0.102104	0.27248
	80.7953	0.150792	0.368694
	80.9097	0.16368	0.383358
	81.0242	0.228445	0.480995
	81.1386	0.0997227	0.445887
	81.2531	0.150857	0.379658
	81.3675	0.0935945	0.213913
	81.4819	0.121386	0.240861
	81.5964	0.190535	0.149466
	81.7108	0.127472	0.275564
	81.8253	0.20475	0.237529
	81.9397	0.146296	0.384126
	82.0541	0.167973	0.410844
	82.1686	0.187104	0.325418
	82.283	0.148149	0.239617
	82.3975	0.148563	0.157664
	82.5119	0.120271	0.255205
	82.6263	0.189158	0.122536
	82.7408	0.148234	0.336575
	82.8552	0.147065	0.246372
	82.9697	0.0997584	0.34743
	83.0841	0.102777	0.308869
	83.1985	0.164993	0.147008
	83.313	0.129953	0.29749
	83.4274	0.15096	0.115168
	83.5419	0.132977	0.313207
	83.6563	0.11645	0.182249
	83.7708	0.200431	0.341062
	83.8852	0.178367	0.274122
	83.9996	0.20441	0.33869
	84.1141	0.145714	0.337567
	84.2285	0.119961	0.224462
	84.343	0.138976	0.25892
	84.4574	0.130946	0.168596
	84.5718	0.166573	0.262053
	84.6863	0.143767	0.249235
	84.8007	0.152599	0.38171
	84.9152	0.110451	0.296298
	85.0296	0.142015	0.372852
	85.144	0.130852	0.261745
	85.2585	0.135631	0.268969
	85.3729	0.168983	0.229966
	85.4874	0.0973475	0.192271
	85.6018	0.114586	0.34361
	85.7162	0.132214	0.161729
	85.8307	0.169467	0.33074
	85.9451	0.1856	0.256613
	86.0596	0.151822	0.235031
	86.174	0.0781759	0.226839
	86.2885	0.0949836	0.209453
	86.4029	0.167627	0.293489
	86.5173	0.104182	0.268858
	86.6318	0.155485	0.385928
	86.7462	0.116877	0.206139
	86.8607	0.15352	0.423753
	86.9751	0.184049	0.262247
	87.0895	0.142913	0.347054
	87.204	0.106151	0.236901
	87.3184	0.118087	0.289415
	87.4329	0.13849	0.270032
	87.5473	0.139575	0.178917
	87.6617	0.142261	0.304435
	87.7762	0.120069	0.202847
	87.8906	0.105195	0.279332
	88.0051	0.176491	0.195687
	88.1195	0.111896	0.229863
	88.2339	0.142894	0.200469
	88.3484	0.138822	0.260035
	88.4628	0.0790897	0.237028
	88.5773	0.164289	0.198383
	88.6917	0.111665	0.263349
	88.8062	0.126918	0.268849
	88.9206	0.125984	0.325614
	89.035	0.140773	0.159619
	89.1495	0.126033	0.290244
	89.2639	0.117039	0.291042
	89.3784	0.134805	0.325546
	89.4928	0.0881424	0.289551
	89.6072	0.144852	0.195914
	89.7217	0.123944	0.241671
	89.8361	0.136516	0.197764
	89.9506	0.121366	0.334363
	90.065	0.142213	0.152569
	90.1794	0.151045	0.247589
	90.2939	0.100978	0.224798
	90.4083	0.137749	0.264115
	90.5228	0.0934486	0.330929
	90.6372	0.130203	0.21638
	90.7516	0.161337	0.367021
	90.8661	0.102831	0.237237
	90.9805	0.136398	0.198708
	91.095	0.136364	0.141742
	91.2094	0.150179	0.248989
	91.3239	0.143052	0.269768
	91.4383	0.124239	0.26099
	91.5527	0.119941	0.330037
	91.6672	0.0849771	0.25454
	91.7816	0.235434	0.207128
	91.8961	0.135976	0.176538
	92.0105	0.103063	0.222047
	92.1249	0.0942228	0.248687
	92.2394	0.108885	0.293671
	92.3538	0.157793	0.252548
	92.4683	0.125628	0.369269
	92.5827	0.0829117	0.234033
	92.6971	0.0735596	0.329992
	92.8116	0.117213	0.279452
	92.926	0.140494	0.0749983
	93.0405	0.152062	0.26785
	93.1549	0.124239	0.168329
	93.2693	0.0721012	0.333723
	93.3838	0.113429	0.171147
	93.4982	0.0746276	0.213216
	93.6127	0.131286	0.168812
	93.7271	0.174727	0.193611
	93.8416	0.166967	0.236143
	93.956	0.111132	0.100142
	94.0704	0.0681597	0.304976
	94.1849	0.0850697	0.177278
	94.2993	0.122413	0.230519
	94.4138	0.199359	0.289812
	94.5282	0.140449	0.26886
	94.6426	0.13693	0.312601
	94.7571	0.141398	0.296236
	94.8715	0.101335	0.217926
	94.986	0.194142	0.197047
	95.1004	0.0878351	0.313753
	95.2148	0.159883	0.28436
	95.3293	0.0794226	0.362556
	95.4437	0.0806448	0.285423
	95.5582	0.141943	0.305422
	95.6726	0.0886638	0.210278
	95.787	0.123561	0.249661
	95.9015	0.0695038	0.206296
	96.0159	0.140855	0.213667
	96.1304	0.126336	0.337138
	96.2448	0.106729	0.212991
	96.3593	0.112682	0.435934
	96.4737	0.0989896	0.19043
	96.5881	0.201163	0.433012
	96.7026	0.162477	0.286011
	96.817	0.126809	0.189371
	96.9315	0.120619	0.33682
	97.0459	0.109363	0.14558
	97.1603	0.177466	0.311998
	97.2748	0.0903336	0.299308
	97.3892	0.135688	0.381707
	97.5037	0.116523	0.379745
	97.6181	0.173112	0.173639
	97.7325	0.128041	0.420125
	97.847	0.157695	0.185092
	97.9614	0.0962239	0.503706
	98.0759	0.0695824	0.242762
	98.1903	0.169122	0.320909
	98.3047	0.179891	0.470103
	98.4192	0.103734	0.247966
	98.5336	0.133868	0.622107
	98.6481	0.143803	0.17137
	98.7625	0.125011	0.607461
	98.877	0.138256	0.403909
	98.9914	0.142367	0.480779
	99.1058	0.174035	0.878508
	99.2203	0.253667	0.369811
	99.3347	0.209801	1.21266
	99.4492	0.394281	0.537974
	99.5636	0.111866	2.05099
	99.678	0.81828	3.25035
	99.7925	0.63966	10.0187
	99.9069	3.48203	7.88548
	100.021	3.62332	0.753958
	100.136	0.749734	2.05316
	100.25	0.931663	0.969531
	100.365	0.215792	1.11956
	100.479	0.553199	0.985096
	100.594	0.217726	0.468545
	100.708	0.339562	0.920087
	100.822	0.238845	0.154399
	100.937	0.163426	0.746075
	101.051	0.32473	0.312987
	101.166	0.105108	0.392388
	101.28	0.21452	0.596297
	101.395	0.183744	0.385348
	101.509	0.199291	0.463862
	101.624	0.245376	0.0714698
	101.738	0.193105	0.434889
	101.852	0.167203	0.207996
	101.967	0.0879698	0.419397
	102.081	0.163366	0.220686
	102.196	0.183689	0.166737
	102.31	0.169128	0.370675
	102.425	0.146804	0.110556
	102.539	0.0992372	0.35734
	102.654	0.179524	0.124993
	102.768	0.124769	0.362898
	102.882	0.156957	0.212632
	102.997	0.197648	0.285902
	103.111	0.127764	0.165496
	103.226	0.156771	0.249799
	103.34	0.10784	0.258676
	103.455	0.153692	0.167688
	103.569	0.129755	0.235688
	103.683	0.170107	0.136171
	103.798	0.128128	0.21737
	103.912	0.15003	0.202438
	104.027	0.14046	0.232176
	104.141	0.127443	0.145145
	104.256	0.156893	0.25045
	104.37	0.182009	0.148695
	104.485	0.127215	0.19589
	104.599	0.123994	0.195927
	104.713	0.0719079	0.202602
	104.828	0.147559	0.207352
	104.942	0.124274	0.179303
	105.057	0.155295	0.238554
	105.171	0.173698	0.179086
	105.286	0.135351	0.221444
	105.4	0.121286	0.157507
	105.515	0.111082	0.250793
	105.629	0.210136	0.192972
	105.743	0.0759949	0.156422
	105.858	0.171657	0.26833
	105.972	0.0831035	0.174687
	106.087	0.107088	0.260326
	106.201	0.113801	0.189847
	106.316	0.140388	0.235758
	106.43	0.118451	0.127179
	106.544	0.0794144	0.203114
	106.659	0.121204	0.189428
	106.773	0.122232	0.150955
	106.888	0.106486	0.237321
	107.002	0.137802	0.0751783
	107.117	0.130825	0.268373
	107.231	0.136104	0.16697
	107.346	0.102424	0.258306
	107.46	0.100596	0.123861
	107.574	0.113639	0.178025
	107.689	0.0949963	0.203233
	107.803	0.133955	0.11433
	107.918	0.0664307	0.227979
	108.032	0.146031	0.12062
	108.147	0.103379	0.222992
	108.261	0.121918	0.116629
	108.376	0.0962075	0.195794
	108.49	0.127946	0.21972
	108.604	0.0803535	0.206721
	108.719	0.0913472	0.256277
	108.833	0.0994301	0.173262
	108.948	0.0986227	0.21108
	109.062	0.118836	0.109645
	109.177	0.135841	0.211107
	109.291	0.104874	0.148841
	109.406	0.104973	0.24534
	109.52	0.071224	0.0853473
	109.634	0.117207	0.174416
	109.749	0.125438	0.232916
	109.863	0.098727	0.125959
	109.978	0.124593	0.246062
	110.092	0.102824	0.153583
	110.207	0.140973	0.17574
	110.321	0.0702998	0.0781574
	110.435	0.113724	0.14598
	110.55	0.0591374	0.10387
	110.664	0.0947249	0.208969
	110.779	0.134785	0.189847
	110.893	0.108858	0.180747
	111.008	0.143151	0.206979
	111.122	0.120324	0.131767
	111.237	0.124257	0.196907
	111.351	0.101798	0.158542
	111.465	0.110171	0.2186
	111.58	0.103568	0.168996
	111.694	0.107846	0.299964
	111.809	0.118936	0.178537
	111.923	0.0950628	0.218654
	112.038	0.0929226	0.218161
	112.152	0.100339	0.12169
	112.267	0.0953866	0.213814
	112.381	0.122265	0.112746
	112.495	0.0694267	0.188549
	112.61	0.102221	0.153393
	112.724	0.0988726	0.202845
	112.839	0.17474	0.188293
	112.953	0.102629	0.203961
	113.068	0.124591	0.198433
	113.182	0.0956279	0.0965605
	113.297	0.0932097	0.227044
	113.411	0.0954264	0.0775815
	113.525	0.0917426	0.229185
	113.64	0.125369	0.172084
	113.754	0.108258	0.213401
	113.869	0.0978823	0.169475
	113.983	0.131857	0.117493
	114.098	0.0558983	0.231112
	114.212	0.124156	0.123586
	114.326	0.112412	0.228438
	114.441	0.102904	0.121812
	114.555	0.111614	0.225777
	114.67	0.0927729	0.194238
	114.784	0.103804	0.211587
	114.899	0.0945285	0.174469
	115.013	0.145971	0.146091
	115.128	0.0863682	0.18928
	115.242	0.0945805	0.171632
	115.356	0.104518	0.207889
	115.471	0.0766545	0.0880089
	115.585	0.12111	0.179206
	115.7	0.0689061	0.118781
	115.814	0.132891	0.174075
	115.929	0.0872135	0.114412
	116.043	0.100248	0.152345
	116.158	0.0974597	0.124886
	116.272	0.106071	0.099682
	116.386	0.126425	0.213145
	116.501	0.100291	0.132514
	116.615	0.0695793	0.24752
	116.73	0.0724651	0.105176
	116.844	0.084254	0.18373
	116.959	0.117676	0.0672345
	117.073	0.12317	0.121785
	117.188	0.104417	0.124681
	117.302	0.0397521	0.136332
	117.416	0.124294	0.209325
	117.531	0.081082	0.121888
	117.645	0.105395	0.213314
	117.76	0.105631	0.0853157
	117.874	0.0637625	0.147322
	117.989	0.121117	0.0935701
	118.103	0.0804879	0.187628
	118.217	0.131012	0.164176
	118.332	0.0691752	0.145175
	118.446	0.116667	0.205413
	118.561	0.077933	0.121311
	118.675	0.0903346	0.237863
	118.79	0.0946191	0.118213
	118.904	0.0654364	0.199547
	119.019	0.106945	0.146554
	119.133	0.0886188	0.179263
	119.247	0.119865	0.168373
	119.362	0.0956498	0.176103
	119.476	0.0579478	0.1458
	119.591	0.0805653	0.0954212
	119.705	0.0938355	0.19901
	119.82	0.114063	0.115884
	119.934	0.0719377	0.192952
	120.049	0.0961231	0.136449
	120.163	0.0811862	0.222801
	120.277	0.0778975	0.133096
	120.392	0.119036	0.179887
	120.506	0.061029	0.147518
	120.621	0.0962529	0.0982653
	120.735	0.0639295	0.213477
	120.85	0.114244	0.0765665
	120.964	0.112248	0.207166
	121.078	0.0933539	0.125187
	121.193	0.0829879	0.160707
	121.307	0.0976406	0.131852
	121.422	0.0976235	0.110298
	121.536	0.0880828	0.101642
	121.651	0.129913	0.0900101
	121.765	0.0800833	0.167511
	121.88	0.0715464	0.0730033
	121.994	0.0925062	0.16986
	122.108	0.0887084	0.13573
	122.223	0.0986131	0.183812
	122.337	0.0703536	0.123274
	122.452	0.0827386	0.131591
	122.566	0.103953	0.181692
	122.681	0.0648584	0.136455
	122.795	0.111921	0.150769
	122.91	0.0711638	0.0720952
	123.024	0.116169	0.172884
	123.138	0.0798749	0.0905712
	123.253	0.10863	0.160813
	123.367	0.0995749	0.0948783
	123.482	0.0600135	0.139224
	123.596	0.0786994	0.134767
	123.711	0.0872508	0.094669
	123.825	0.123855	0.175507
	123.94	0.0696486	0.0694709
	124.054	0.0970573	0.203878
	124.168	0.110242	0.090412
	124.283	0.101173	0.191594
	124.397	0.079143	0.104241
	124.512	0.101175	0.130529
	124.626	0.099155	0.146994
	124.741	0.0716221	0.0959374
	124.855	0.0966818	0.179868
	124.969	0.103866	0.0985643
	125.084	0.0867387	0.165709
	125.198	0.105285	0.0603282
	125.313	0.055392	0.13383
	125.427	0.0768331	0.0931834
	125.542	0.0950451	0.120803
	125.656	0.0950174	0.122084
	125.771	0.109781	0.117917
	125.885	0.0668781	0.206846
	125.999	0.0846154	0.100419
	126.114	0.0999247	0.152716
	126.228	0.102565	0.0910734
	126.343	0.0897768	0.162021
	126.457	0.0417129	0.145518
	126.572	0.0807375	0.15384
	126.686	0.0796097	0.163306
	126.801	0.123078	0.133634
	126.915	0.0801877	0.109853
	127.029	0.111504	0.0502274
	127.144	0.0644068	0.182236
	127.258	0.0691297	0.068414
	127.373	0.0632373	0.110482
	127.487	0.0690095	0.0815752
	127.602	0.0841113	0.104383
	127.716	0.0781176	0.126619
	127.831	0.0934524	0.0785895
	127.945	0.0819451	0.166526
	128.059	0.0917443	0.0801653
	128.174	0.102673	0.189732
	128.288	0.0581817	0.0986554
	128.403	0.104925	0.134173
	128.517	0.0627242	0.089167
	128.632	0.0872912	0.0967154
	128.746	0.103601	0.15763
	128.86	0.0926738	0.10914
	128.975	0.0974815	0.185326
	129.089	0.0781089	0.138021
	129.204	0.0759537	0.119261
	129.318	0.0634327	0.0569925
	129.433	0.0672799	0.141004
	129.547	0.109372	0.0803154
	129.662	0.100546	0.168331
	129.776	0.0841881	0.13978
	129.89	0.043089	0.152236
	130.005	0.0784313	0.148861
	130.119	0.0698758	0.124418
	130.234	0.103703	0.179369
	130.348	0.120771	0.120815
	130.463	0.0869927	0.16314
	130.577	0.0811841	0.0626236
	130.692	0.0586748	0.134438
	130.806	0.0994325	0.109593
	130.92	0.0809456	0.154752
	131.035	0.0731683	0.156445
	131.149	0.113029	0.102138
	131.264	0.0961368	0.129562
	131.378	0.0875872	0.0607951
	131.493	0.0922851	0.103749
	131.607	0.122708	0.0563505
	131.721	0.0477105	0.138825
	131.836	0.0826618	0.0948205
	131.95	0.0881999	0.130363
	132.065	0.0728809	0.17629
	132.179	0.0932602	0.0769959
	132.294	0.0779924	0.130719
	132.408	0.0953469	0.0511241
	132.523	0.0812912	0.139719
	132.637	0.0991162	0.10427
	132.751	0.0805105	0.137462
	132.866	0.0781424	0.117012
	132.98	0.0834788	0.146377
	133.095	0.0494541	0.113087
	133.209	0.0801106	0.0764375
	133.324	0.0638259	0.11029
	133.438	0.0833489	0.0798845
	133.553	0.0929183	0.109758
	133.667	0.0740532	0.114586
	133.781	0.134266	0.155681
	133.896	0.0685912	0.125857
	134.01	0.105187	0.0994146
	134.125	0.0870842	0.102845
	134.239	0.098378	0.0704164
	134.354	0.117751	0.123316
	134.468	0.108704	0.0687243
	134.583	0.0604455	0.109912
	134.697	0.068087	0.0458164
	134.811	0.111687	0.129209
	134.926	0.0751662	0.070746
	135.04	0.0924084	0.0791058
	135.155	0.0746865	0.114496
	135.269	0.0761441	0.112183
	135.384	0.0995475	0.128054
	135.498	0.0778411	0.0874135
	135.612	0.120005	0.135736
	135.727	0.0682869	0.0488614
	135.841	0.0919855	0.167544
	135.956	0.0815631	0.0355349
	136.07	0.0461624	0.0930782
	136.185	0.083767	0.0860684
	136.299	0.0467009	0.104964
	136.414	0.110983	0.0936524
	136.528	0.0687509	0.0707957
	136.642	0.0923906	0.123799
	136.757	0.0729246	0.0698593
	136.871	0.072223	0.127471
	136.986	0.080999	0.0389575
	137.1	0.0781585	0.120981
	137.215	0.0719124	0.084932
	137.329	0.0580323	0.0776081
	137.444	0.086261	0.164009
	137.558	0.0815677	0.092957
	137.672	0.0856688	0.128974
	137.787	0.0828326	0.0747371
	137.901	0.046675	0.120097
	138.016	0.0771313	0.0489408
	138.13	0.0816588	0.099205
	138.245	0.0751685	0.0858458
	138.359	0.0827353	0.0442333
	138.474	0.0523863	0.170512
	138.588	0.0829618	0.0916998
	138.702	0.0702007	0.134169
	138.817	0.0953604	0.0513956
	138.931	0.0698427	0.0908259
	139.046	0.07445	0.0651163
	139.16	0.0797796	0.0845213
	139.275	0.0578251	0.120893
	139.389	0.0912078	0.126471
	139.503	0.062401	0.0740794
	139.618	0.0946212	0.073143
	139.732	0.0671293	0.13761
	139.847	0.0827192	0.0701477
	139.961	0.0772743	0.133302
	140.076	0.0411835	0.100107
	140.19	0.0843691	0.0892557
	140.305	0.0592541	0.0785479
	140.419	0.0956456	0.124666
	140.533	0.0800001	0.0954671
	140.648	0.0954202	0.136922
	140.762	0.0761435	0.11885
	140.877	0.080428	0.0679184
	140.991	0.103464	0.0829127
	141.106	0.0431598	0.055193
	141.22	0.0945768	0.0956787
	141.335	0.0604515	0.0509518
	141.449	0.0597803	0.0807321
	141.563	0.108599	0.123103
	141.678	0.0612773	0.116384
	141.792	0.113554	0.0975596
	141.907	0.0571815	0.0956331
	142.021	0.0755707	0.117545
	142.136	0.0884192	0.0775147
	142.25	0.0892491	0.109816
	142.365	0.093723	0.0880144
	142.479	0.0819817	0.113535
	142.593	0.0896333	0.117037
	142.708	0.0582991	0.103847
	142.822	0.0812038	0.0864463
	142.937	0.0769316	0.0699878
	143.051	0.0892121	0.107514
	143.166	0.0855955	0.0822482
	143.28	0.0763447	0.133236
	143.394	0.0671581	0.0827029
	143.509	0.0502739	0.180011
	143.623	0.10683	0.0888839
	143.738	0.0935221	0.0462755
	143.852	0.127433	0.104903
	143.967	0.0945476	0.0427811
	144.081	0.0408805	0.107078
	144.196	0.105525	0.111976
	144.31	0.0684442	0.123681
	144.424	0.0771739	0.114915
	144.539	0.0645591	0.114912
	144.653	0.0674686	0.146389
	144.768	0.0703935	0.101595
	144.882	0.0459291	0.146353
	144.997	0.0953585	0.0664559
	145.111	0.0442871	0.11199
	145.226	0.0961255	0.0542071
	145.34	0.052726	0.130681
	145.454	0.068323	0.118633
	145.569	0.103298	0.0794314
	145.683	0.0726516	0.0708714
	145.798	0.0903086	0.118758
	145.912	0.0431296	0.159496
	146.027	0.0816264	0.0436913
	146.141	0.0393676	0.115169
	146.255	0.0760955	0.0759609
	146.37	0.0894204	0.133922
	146.484	0.0668315	0.144769
	146.599	0.102403	0.125398
	146.713	0.0628329	0.0693632
	146.828	0.0717819	0.110789
	146.942	0.0937384	0.120752
	147.057	0.0966618	0.142829
	147.171	0.0829271	0.126027
	147.285	0.0480182	0.112439
	147.4	0.0826208	0.126741
	147.514	0.0503374	0.11323
	147.629	0.076421	0.133983
	147.743	0.0601052	0.0943825
	147.858	0.093414	0.170466
	147.972	0.0715733	0.120272
	148.087	0.0438113	0.208615
	148.201	0.0681093	0.0915987
	148.315	0.055678	0.0830848
	148.43	0.0870408	0.228732
	148.544	0.074052	0.0610786
	148.659	0.0676199	0.221934
	148.773	0.11432	0.16959
	148.888	0.0723202	0.237367
	149.002	0.129938	0.314395
	149.117	0.0558663	0.189909
	149.231	0.162947	0.510112
	149.345	0.0698894	0.0823781
	149.46	0.185354	0.771453
	149.574	0.179909	0.786996
	149.689	0.365711	3.2316
	149.803	0.668778	2.86762
	149.918	1.92288	0.484574
	150.032	1.53465	0.672905
	150.146	0.17517	0.194807
	150.261	0.474899	0.363232
	150.375	0.122855	0.255706
	150.49	0.217548	0.256574
	150.604	0.199206	0.168099
	150.719	0.129812	0.18157
	150.833	0.182521	0.121004
	150.948	0.080581	0.183687
	151.062	0.178335	0.168469
	151.176	0.0758925	0.0910289
	151.291	0.124269	0.115064
	151.405	0.0988976	0.196229
	151.52	0.0851297	0.143603
	151.634	0.114363	0.110852
	151.749	0.0885963	0.162882
	151.863	0.117915	0.0887442
	151.978	0.0621323	0.140279
	152.092	0.108871	0.0983573
	152.206	0.0887541	0.0726956
	152.321	0.102556	0.0965907
	152.435	0.111786	0.109074
	152.55	0.0644239	0.114048
	152.664	0.0936029	0.0533277
	152.779	0.0888469	0.14386
	152.893	0.118931	0.0537301
	153.008	0.0677099	0.133577
	153.122	0.0671112	0.084651
	153.236	0.076596	0.0739647
	153.351	0.0826609	0.119441
	153.465	0.0976843	0.0920607
	153.58	0.077546	0.13368
	153.694	0.0901601	0.0422607
	153.809	0.0748331	0.106806
	153.923	0.0716531	0.0602676
	154.037	0.0935784	0.111644
	154.152	0.0723713	0.0611298
	154.266	0.107064	0.0914113
	154.381	0.095893	0.0877564
	154.495	0.0663647	0.108307
	154.61	0.0979521	0.065447
	154.724	0.0761299	0.0748968
	154.839	0.0944326	0.106947
	154.953	0.0897737	0.0757746
	155.067	0.0736351	0.0455811
	155.182	0.0941711	0.0675996
	155.296	0.074989	0.0904558
	155.411	0.0803661	0.0860535
	155.525	0.0676056	0.0879941
	155.64	0.0965268	0.106314
	155.754	0.0829224	0.0466073
	155.869	0.0683437	0.104752
	155.983	0.055512	0.0404975
	156.097	0.0762023	0.123435
	156.212	0.0874798	0.0384698
	156.326	0.0890118	0.0872313
	156.441	0.0863732	0.0704326
	156.555	0.0761342	0.0959731
	156.67	0.0716307	0.065035
	156.784	0.0927753	0.0893234
	156.898	0.0691914	0.110545
	157.013	0.0777399	0.0271062
	157.127	0.0723517	0.0947077
	157.242	0.0782111	0.0644492
	157.356	0.0460169	0.109461
	157.471	0.0914938	0.0722678
	157.585	0.089553	0.0497459
	157.7	0.0829519	0.107374
	157.814	0.0771769	0.0734113
	157.928	0.0669889	0.131131
	158.043	0.0722978	0.0705218
	158.157	0.0676941	0.0730373
	158.272	0.0574692	0.0536172
	158.386	0.0736617	0.0861928
	158.501	0.065497	0.0977313
	158.615	0.0850652	0.077531
	158.73	0.0682491	0.105906
	158.844	0.058595	0.0703832
	158.958	0.0750759	0.0872754
	159.073	0.0615477	0.0394004
	159.187	0.0827372	0.0814966
	159.302	0.0746602	0.0857852
	159.416	0.0903419	0.119688
	159.531	0.0704244	0.0689457
	159.645	0.0693489	0.0523566
	159.76	0.0561667	0.0937304
	159.874	0.076981	0.0294409
	159.988	0.0852402	0.101188
	160.103	0.0544405	0.062176
	160.217	0.0653438	0.087671
	160.332	0.0746873	0.0816885
	160.446	0.0538027	0.101598
	160.561	0.0710099	0.0745209
	160.675	0.0605148	0.0606707
	160.789	0.0958037	0.07444
	160.904	0.073278	0.0629803
	161.018	0.10222	0.142083
	161.133	0.0661569	0.0659703
	161.247	0.0621314	0.077132
	161.362	0.0605371	0.0480628
	161.476	0.0636767	0.0946003
	161.591	0.081691	0.0802967
	161.705	0.0598878	0.111043
	161.819	0.0589196	0.0867754
	161.934	0.0751922	0.0728209
	162.048	0.0735144	0.0869873
	162.163	0.0739057	0.0789797
	162.277	0.0513191	0.0928185
	162.392	0.0773853	0.0533215
	162.506	0.0580241	0.106224
	162.621	0.0775602	0.0554931
	162.735	0.0548366	0.0784272
	162.849	0.0823325	0.0547076
	162.964	0.0636232	0.0746422
	163.078	0.0438544	0.0887158
	163.193	0.0928441	0.0708273
	163.307	0.0603342	0.0706169
	163.422	0.0766356	0.0537797
	163.536	0.0629339	0.0837944
	163.651	0.0655934	0.0237968
	163.765	0.0749111	0.0552134
	163.879	0.0583378	0.0854873
	163.994	0.0793757	0.0573529
	164.108	0.0541549	0.100343
	164.223	0.0833901	0.0532292
	164.337	0.103268	0.0863077
	164.452	0.0882472	0.0492883
	164.566	0.0866203	0.0713062
	164.68	0.0657909	0.0662614
	164.795	0.0680915	0.0839379
	164.909	0.0591759	0.0936698
	165.024	0.0975754	0.0769543
	165.138	0.0476179	0.0713766
	165.253	0.0523938	0.0337619
	165.367	0.0605038	0.0801704
	165.482	0.0650467	0.0453726
	165.596	0.0649852	0.0578923
	165.71	0.070796	0.0856048
	165.825	0.0558456	0.101767
	165.939	0.0855508	0.0902835
	166.054	0.072094	0.0620081
	166.168	0.0833664	0.0755247
	166.283	0.0754557	0.0581014
	166.397	0.0691936	0.0831871
	166.512	0.0707066	0.0644704
	166.626	0.0598914	0.0758167
	166.74	0.0946441	0.0652262
	166.855	0.0774935	0.0795751
	166.969	0.0571641	0.055167
	167.084	0.0701383	0.0795016
	167.198	0.0977454	0.0753009
	167.313	0.0474896	0.0655313
	167.427	0.0635585	0.0745715
	167.542	0.0653618	0.0611755
	167.656	0.0595148	0.107741
	167.77	0.0924352	0.0729513
	167.885	0.050983	0.0679587
	167.999	0.0814756	0.0590242
	168.114	0.0480025	0.0719437
	168.228	0.0786269	0.0636781
	168.343	0.0474423	0.0533039
	168.457	0.0560649	0.113188
	168.571	0.0536689	0.0557738
	168.686	0.0444591	0.0825856
	168.8	0.0627875	0.0414398
	168.915	0.0629328	0.0640063
	169.029	0.0668383	0.0849279
	169.144	0.0649622	0.0904586
	169.258	0.0539655	0.0496677
	169.373	0.0917591	0.0752238
	169.487	0.0475005	0.0861981
	169.601	0.0689423	0.0568121
	169.716	0.0636989	0.0958672
	169.83	0.0924773	0.0628773
	169.945	0.0618518	0.093031
	170.059	0.0480693	0.0632848
	170.174	0.0828159	0.072637
	170.288	0.0639069	0.0607532
	170.403	0.0840233	0.043077
	170.517	0.0430772	0.0677647
	170.631	0.080475	0.0226285
	170.746	0.0667437	0.0938767
	170.86	0.0679886	0.0539066
	170.975	0.0681891	0.0727538
	171.089	0.0646074	0.0651549
	171.204	0.0710278	0.0884531
	171.318	0.0884673	0.0657278
	171.432	0.0907741	0.0484326
	171.547	0.0581666	0.0641296
	171.661	0.0526719	0.0434418
	171.776	0.0758957	0.0719421
	171.89	0.0509625	0.0446264
	172.005	0.105634	0.0663451
	172.119	0.0364711	0.0594204
	172.234	0.06759	0.0775005
	172.348	0.068175	0.0410576
	172.462	0.0646624	0.0609816
	172.577	0.0617861	0.0590306
	172.691	0.0605864	0.0487534
	172.806	0.0747589	0.0838266
	172.92	0.0507945	0.0522001
	173.035	0.0612194	0.110168
	173.149	0.0473059	0.071486
	173.264	0.0559645	0.0552008
	173.378	0.0729518	0.048384
	173.492	0.0605652	0.0318186
	173.607	0.0915378	0.0763529
	173.721	0.0662291	0.0782249
	173.836	0.07717	0.0961603
	173.95	0.0688286	0.0581094
	174.065	0.0719927	0.0939724
	174.179	0.0766025	0.0479092
	174.294	0.069878	0.0674155
	174.408	0.0697308	0.0689419
	174.522	0.0675508	0.0677349
	174.637	0.0697224	0.0541489
	174.751	0.0623318	0.0617781
	174.866	0.0552618	0.0681756
	174.98	0.0901127	0.0686444
	175.095	0.0679064	0.0856237
	175.209	0.0697539	0.0610607
	175.323	0.0451517	0.0898384
	175.438	0.0604839	0.0518218
	175.552	0.074703	0.0638095
	175.667	0.0551022	0.0904961
	175.781	0.0789653	0.0906198
	175.896	0.044719	0.0975007
	176.01	0.0782386	0.0512344
	176.125	0.0788672	0.0799456
	176.239	0.0756059	0.0422295
	176.353	0.0477119	0.0670595
	176.468	0.0616297	0.0681305
	176.582	0.0673803	0.0852024
	176.697	0.0640439	0.0704823
	176.811	0.0695221	0.0812339
	176.926	0.0477428	0.090222
	177.04	0.057139	0.0617228
	177.155	0.0636138	0.0862534
	177.269	0.0624975	0.0555651
	177.383	0.060621	0.0621508
	177.498	0.0676009	0.063964
	177.612	0.0879628	0.0815143
	177.727	0.0749867	0.053838
	177.841	0.0634755	0.0787389
	177.956	0.0956414	0.108693
	178.07	0.0798739	0.0930717
	178.185	0.0604561	0.0946862
	178.299	0.0613434	0.0404511
	178.413	0.0636369	0.0756301
	178.528	0.0775727	0.0542112
	178.642	0.0718922	0.0570941
	178.757	0.0722836	0.0753204
	178.871	0.0683194	0.0877255
	178.986	0.0790596	0.0959449
	179.1	0.0397812	0.0581401
	179.214	0.0709463	0.0766106
	179.329	0.0561614	0.0554261
	179.443	0.0638764	0.073621
	179.558	0.0764477	0.0524987
	179.672	0.0618256	0.076333
	179.787	0.0580704	0.0662314
	179.901	0.0396809	0.0694407
	180.016	0.0568632	0.0880945
	180.13	0.0708976	0.0486368
	180.244	0.0756635	0.0864513
	180.359	0.0746944	0.0819602
	180.473	0.0594533	0.112139
	180.588	0.0721738	0.0597742
	180.702	0.0464678	0.0558207
	180.817	0.0735116	0.0563984
	180.931	0.0501742	0.0397914
	181.046	0.0573746	0.0570298
	181.16	0.0646065	0.0774103
	181.274	0.0487032	0.0847489
	181.389	0.0797079	0.042646
	181.503	0.0575654	0.060373
	181.618	0.0590676	0.0686342
	181.732	0.0478638	0.0622969
	181.847	0.0636545	0.069012
	181.961	0.0708848	0.0704441
	182.076	0.0480495	0.0527791
	182.19	0.0852566	0.0570421
	182.304	0.0588851	0.0678096
	182.419	0.0748262	0.0361634
	182.533	0.0691286	0.0552015
	182.648	0.0732803	0.0712251
	182.762	0.0689342	0.0648202
	182.877	0.0450379	0.0713455
	182.991	0.0810145	0.077319
	183.105	0.0430744	0.0581019
	183.22	0.0821623	0.053225
	183.334	0.0416801	0.0842591
	183.449	0.0430823	0.0359324
	183.563	0.0614322	0.111132
	183.678	0.0661114	0.0556961
	183.792	0.0725738	0.0594171
	183.907	0.0300334	0.0576187
	184.021	0.0636973	0.057503
	184.135	0.0668424	0.0747373
	184.25	0.0692904	0.0680301
	184.364	0.0524885	0.084663
	184.479	0.0462748	0.0636153
	184.593	0.0571135	0.0714107
	184.708	0.0733983	0.0523891
	184.822	0.0771468	0.0595398
	184.937	0.0610374	0.0729154
	185.051	0.0792622	0.0730185
	185.165	0.0751346	0.0471525
	185.28	0.0552493	0.0607925
	185.394	0.0761763	0.067683
	185.509	0.0554829	0.0465632
	185.623	0.0732449	0.0749449
	185.738	0.0583463	0.0392681
	185.852	0.0672073	0.0765501
	185.966	0.0581002	0.0483747
	186.081	0.0803809	0.0644485
	186.195	0.0588472	0.0487775
	186.31	0.0515319	0.0690881
	186.424	0.043781	0.0445263
	186.539	0.0431461	0.0565436
	186.653	0.0568608	0.0525979
	186.768	0.0756544	0.039048
	186.882	0.0550321	0.0572165
	186.996	0.0690411	0.0564486
	187.111	0.0484867	0.053191
	187.225	0.0635961	0.0691877
	187.34	0.0502305	0.0576179
	187.454	0.0439515	0.0833051
	187.569	0.0845293	0.0681523
	187.683	0.0381027	0.0831391
	187.798	0.071991	0.0455509
	187.912	0.0623252	0.0522093
	188.026	0.0605167	0.0598293
	188.141	0.0669895	0.0554677
	188.255	0.0618688	0.0732436
	188.37	0.0871128	0.0630023
	188.484	0.0363168	0.0784218
	188.599	0.064973	0.0453722
	188.713	0.0470049	0.0584967
	188.828	0.0562173	0.048519
	188.942	0.0582774	0.0959036
	189.056	0.0462954	0.0564678
	189.171	0.082973	0.0812193
	189.285	0.062202	0.0487582
	189.4	0.099133	0.0531331
	189.514	0.0776277	0.0618769
	189.629	0.0545618	0.0450635
	189.743	0.0689531	0.0777323
	189.857	0.0507542	0.0279807
	189.972	0.0836319	0.0863498
	190.086	0.0575461	0.0548404
	190.201	0.0757244	0.0586261
	190.315	0.0458576	0.0510479
	190.43	0.0574321	0.0583915
	190.544	0.0559311	0.0911846
	190.659	0.0516359	0.042397
	190.773	0.0696945	0.0618184
	190.887	0.0521403	0.0291199
	191.002	0.0630341	0.0667733
	191.116	0.0516371	0.0629806
	191.231	0.0733776	0.0575601
	191.345	0.0385783	0.0561092
	191.46	0.0366303	0.0392992
	191.574	0.0796082	0.0717004
	191.689	0.0498795	0.0499224
	191.803	0.083138	0.0648789
	191.917	0.0378027	0.0474248
	192.032	0.0659443	0.0573844
	192.146	0.0508681	0.048542
	192.261	0.0707983	0.0541997
	192.375	0.0508656	0.0557402
	192.49	0.0329076	0.0587278
	192.604	0.0593549	0.0686756
	192.719	0.0534851	0.0516452
	192.833	0.0858647	0.0604776
	192.947	0.0719888	0.0531509
	193.062	0.0689124	0.0516029
	193.176	0.0570421	0.0572604
	193.291	0.0383542	0.0874267
	193.405	0.0793806	0.0858275
	193.52	0.0484966	0.0653043
	193.634	0.0419801	0.0648838
	193.748	0.0616617	0.0806512
	193.863	0.0512449	0.0816659
	193.977	0.0789018	0.0859032
	194.092	0.051761	0.0521189
	194.206	0.0784662	0.033851
	194.321	0.0363691	0.0658379
	194.435	0.0668212	0.0863107
	194.55	0.0668151	0.0779869
	194.664	0.0607263	0.0706006
	194.778	0.058729	0.0772832
	194.893	0.0478309	0.087712
	195.007	0.0927977	0.0859648
	195.122	0.0574342	0.0534311
	195.236	0.0747318	0.041579
	195.351	0.0627293	0.100452
	195.465	0.0285404	0.0736807
	195.58	0.0872435	0.0964645
	195.694	0.0440539	0.0639327
	195.808	0.0880543	0.0648918
	195.923	0.0412359	0.100899
	196.037	0.0625511	0.0412133
	196.152	0.0713526	0.114077
	196.266	0.0414046	0.0833665
	196.381	0.0964965	0.123649
	196.495	0.0343529	0.0682488
	196.609	0.0912035	0.0901532
	196.724	0.0383564	0.0926571
	196.838	0.0939301	0.054634
	196.953	0.0490784	0.105364
	197.067	0.0608812	0.0572938
	197.182	0.0867106	0.148305
	197.296	0.0620917	0.0523442
	197.411	0.0837511	0.0935414
	197.525	0.0387	0.151389
	197.639	0.0737408	0.0805543
	197.754	0.0782097	0.139845
	197.868	0.0690151	0.0490728
	197.983	0.0847473	0.163592
	198.097	0.0423728	0.146151
	198.212	0.109117	0.162445
	198.326	0.0466731	0.215177
	198.441	0.103791	0.0788828
	198.555	0.0932822	0.256737
	198.669	0.100639	0.0721239
	198.784	0.12051	0.301051
	198.898	0.0666118	0.232129
	199.013	0.163454	0.2625
	199.127	0.0670213	0.475919
	199.242	0.181036	0.116461
	199.356	0.122276	0.88181
	199.471	0.197367	0.559148
	199.585	0.283163	3.6363
	199.699	0.223794	3.87399
	199.814	0.978525	1.00107
	199.928	1.84419	0.920337
	200.043	1.10053	0.250419

## Sheet: Figure 3H
SNR Miecog	SNR Ptir
39.85	33.43
39.36	35.32
42.56	36.89
40.03	36.65
42.61	36.74
41.12	37.65
41.57	37.04
41.61	38.34
41.37	37.32
40.9	33.6
40.76	33.31
40.15	38.38
44.33	35.62
40.43	39.55
42.66	39.21
